# Supplementary material for: Cran1, member of a new class of OLD family ATPases, functions in cell cycle progression in an archaeon
Source: EMBO Rep. 2025 Dec 2;27(1):208–29. doi: 10.1038/s44319-025-00650-y (PMC12796447; doi:10.1038/s44319-025-00650-y)
Supplement: Supplementary file 3 — Dataset EV1 [file 44319_2025_650_MOESM3_ESM.xlsx]

## Sheet: Sheet1
Accession number	Organism	Class	Domain	Clade affiliation	Sequence
WP_277248037	WP 277248037.1 Phascolarctobacterium succinatutens	Class 1	Bacteria	Bacteria/Archaea	MRIQSIQIQKFRSIDNTTIFFKQFLALVGANNVGKSHVLRALNAFFNYQDERESFLNEAHLYSKQSRPRITVTFSDIVPEDKIDKEYIYNQRLTIKFTYRWDRKNPTYEVIVGVEKKAIDLDTFNRLTKCFSYVYIPIIRNYDAAFRSDSGIAYKLLCKIFSQQTANRNNLQPAADRLIKKVEDSIYQPAMKKLKQYYPFSKGQSFVMETYHADVIDLILRNVTLKLVEDSQENGIDNCGSGIQSAVFFAISLAISMCNGCTYLVGIEEPELNMHPQAQRQLIEALKEKGRYPHTQFVVTTHSTVIIDRLGHDSIALCRKTKGQKRDIITTVTQIGEDFWNRYQMEEERYYNFFDFKNSDFFFSNYIIITESTNDCKVVQHLLEISRIDTEALGISLIP…
WP_173104477	WP 173104477.1 Bacillus sp. KH172YL63	Class 1	Bacteria	Bacteria/Archaea	MKLVRINIKNFRSINSCSVQNGKITALVGENNSGKSAILRALNAFFNYEEEELNFINGVHQYSNKSLVRIELTFEDTPNTELYQDKKHNEELILRMTYSFTTKKRTLHYKKNGLYHQLNNEFLISLKENINYVLIPPNRDEREIIWAENALIRIVLEEFLKKSTSRRDTLSPKVKDAARNLERIGLSKVQEAIEKNYSLNKNFDFKLSFDKQIDYSLLLNDIALEIEEKGFRYKITESGSGIQSLTIIALYRYLAELRHNNIILGIEEPEINLHPQAQREFIKSIKENNSTIEVQIIFTTHSAVIVDQLEHNEIILFRKEMDSSRGFKTSAFQIPANFWGKHNLEEFKYYQFYRYRNSEFFFAKFIVIVESKNDAEVVKFLLSQNNIDPDLFGVSILNL…
HWA52335	HWA52335.1 C1 Patescibacteria group bacterium	Class 1	Bacteria	Bacteria/Archaea	MKIKRIIIENYRSIKKTEVSFSDLLALVGPNNVGKSNIIKALSIILGKSYPTYTNLEIGDYHRNNTKLPVKIILTLDQLSEDDLKFFRSKARGYLRVRGSEPVRGNYSTKLNVCLELPYGEPGKFYYLGDDLEPLRYSVGGNEIVVKNDARELFPQLILIPGQRDADKYFSDSQKYDWGKLLNKLRSNANKNIDIKSILEELTIKVAGSSDFVNLNEEIRKQILEFLTDDYTSTHISLLPVNPGDIMKTVHLNLDDGFLSELNTKGDGIKSLAVIALVLLVAKQENNLVICLEEPELFLHPLALYVLNTAMQNRSKTNQVVFSSHSPFLVNVTRPKNIARVFRKNGETDVVQLPEESHWLTPAGENKIERDIDAQRNLLFFANSVILVEGPTEYLSLPT…
WP_224466167	WP 224466167.1 C1 Salegentibacter lacus	Class 1	Bacteria	Bacteria/Archaea	MKIYQLRVKNYKSFKDEQVLNLYGSRYALIGRNNSGKSSLINAIHLILGSKDPRYMNLDETYYFDTSQELLIEITLVTNDLNEVWDLPTTKKNKGIFAGKFKKDPMSAQITLTINQKLDGSIADKFLIRVAGFPVHQKVADLRSSLAKNVVALPNRSAKEDLTASKWTSFGTLMKSILESSPRYQELQNQLNQINVLIEEMLNNEKTQILDSSQIITFIEDIKFQLTKENKPSELLRNLELFVKENNKFFHISDTGTGTQSTIIIAMLELALKHKATKSKLLCIEEPELFIHPQGIRFLCQLIDRIISETDCQVIVSSHSPIFISGLDPRSIVRIEKSNEGSIIHQLPSNYIDEDNKIKRSLNSENAEMFFSSNVVLVEGETEKILFSQLSENLKSEDG…
WP_321498656	WP 321498656.1 C1 uncultured Methanolobus sp.	Class 1	Archaea	Bacteria/Archaea	MLLSKVHIENYRSIENLELNLKKCSFLVGKNNSGKSNVLKAINLVLGEGFVKTSLNDFFNRDDTRVIKIKLIFTHFTVAEKSNVKRLILYPVRVDRDYYAIEDVKNIFESSNEITMEVIISSTQTQKNIYFGDLYYKYFSNDLRDAIVSTLYIPSVRDPSKLLKINDYSFLNKLLNKIYENADEIKKEELAIILQDATEKCKELFVDYEQSLDDITKSIIEHNGLKFSMLPTESKNIYKKLDILLDDGFESELDFKGSGIQSVVIISLFKLYSDLKIGQGLLLIEEPESFLHPQANRHLAKVLSKFCNEENMQILIATHSPTYLQSANVQEIILLNKKEGKTNHKQIENISDETKLKKELNNSNLELFFADKVILVEGETEKILLPVIAKQVDERYDFD…
MEL7662972	MEL7662972.1 Methanosarcina mazei	Class 1	Archaea	Bacteria/Archaea	MLLSEVQIENFRSIEYLSLRLNKCSILVGKNNSGKSNVLKAINMVLGEKFVKLTKNDFYNGEENRIIRIKLTFKDFTLEEIKDIQDNIKYTVKVDGIYYTPEELGCILKKENKVVMEVKFSTNNTNRNIYFGDIYYKYFSTELKDSIVGTLYIPAVRDPSKILKVTDYSFLSRMLNIIYEQADLAKKEALEETLKTATEKCREIFDEHERELDRITKTIIAHNGLKFAMLPSDSKNVYKKLDILIDDGIETELDFKGSGIQSVVIISLFKLYSDLKAGNALLLIEEPESFLHPQANRHMAKILHEFCTEDNIQLIVATHSPNYLQSSNIKDIILLDKQEYKTKATQIDKVSDETKLKRELNVSNLELFFADKVILVEGETEKILLPAIAKQINERNDFD…
HVT59672	HVT59672.1 Thermoanaerobaculia bacterium	Class 1	Bacteria	Bacteria/Archaea	MKIRHVRIQNFRSFQQFELPLGGKSMYVIGENAGGKTSLLTGIARALGRDLSFTRADFRDLQEPIQIEVTLQDFDVPQRALFGDYIHFGVPPTLAVGVRAVWDSAAENAEVEHWYPRHPASRSKKKEREGLPVQWLASARDPARMLQFGVARNLMGLILGGYPIEESLERAVADVRLAGEQLGREASLIRLLSNARERLADLLPAVAQDAFAMGVSAISGRDLLRQLELQVEHPEDRIAVSRQSSGVAQLAIFVFALELAATQPGTVLLIDEPEISLHPQSQRALMRSFRKLNGQAIIATHSSNLLDRADPRMVVRLKRNSTLNISFASPTGLSEAEARHLSRNTRPHTTEAFFARSVILVEGLSDQYALEVLADRRGRNIDAEGISIVPIGGATAITT…
CAB1063558	CAB1063558.1 C1 Olavius sp. associated proteobacterium Delta 1	Class 1	Bacteria	Bacteria/Archaea	MQIKKVRVENFRCFEKIEVHFDKLTILIGENNIGKTTMLTAINKVLGFGRIFFEESDFYKEDENDDPRESEPISIEIELVPSNGSDNFTENENAVFGYNYFLKEDGSVSLIIKAQHWFDEEEEEYKTEVNFIKNDEEHGYFAPKYKKTLCFYLTEAIRDVEREVLSRRGLLPRLLSSISLSENTEDRVAKFSEKINKLISTDSAISEFRDDLKKSISNIIPLVDSTDSVSLQPIPIDPSDILKNSGLSLQISGQDMPHPIRIQGAGSQSILVLSLFESYIKKLGIVAPIIGVEEPEAHLHPHAQRYVFKYLEAKKSQVIISTHSTFISDKAEPKSIKLLRRQDDKITVNSIPSEIKGKPFLTEKEQEKLERTLNAEGSELFFARVVILAEGPSEKVAYP…
WP_239710962	WP 239710962.1 Paenibacillus sp. 19GGS152	Class 1	Bacteria	Bacteria/Archaea	MRIEELHIKNFRNFDEKVTIVPRKINEHDIVVLIGENNVGKTSILTILHSLFNPERSIRTLEFQETDFYNPEFPIEVNIIFSDLSEEVKAVFIGMVDIKIVDGDDHYFLPFTFKCVYDKDTKEVEPSLVYERQPERSVSFSEKRLISFYFQDALRDHRAIKSNKGSLFGRILDQIDLSNQEEEILGKLDEAGETLNENTDISELIKGVASITRQVIDLSDKDGTVRLTVAASSATDIKRNIQLQLRHRNEEKYLNIDQLGLGLQSVLTVSVFRAFAGIGKLREGIFAIDEPESHLYPHSQRAMYREVLELSKSRQVWVATHSPTLIEWINPKQICLVRKQPNGDVSTCIQLPAKFPNAHIASYEKHLDVGKADAFFAKAVLLVEGPTEQGLFPALGIAC…
PIN85001	PIN85001.1 Candidatus Diapherotrites archaeon CG11 big fil rev 8 21 14 0 20 37 9	Class 1	Archaea	Bacteria/Archaea	MKLLSIAIENYRSLKKTPKIIIENLSIFIGENNAGKSNLLKAISTVLNNEKVDNEDFFDKNKSIILDFEIGDLELVKEDFQKYFVEKNGIKVLALRKIFTLDEENESINEEMEFLTKIPNEKFLRDVVEGNFDGRTIAGQVQRADRFKSLIPSETKLLKDDAVAVVKKFIESELKEEDYKLGYANFPETRKLYGLMPRFLFIPAVKDADDELRGAKNSTFATILNNIFESICSDEEVSQEDKKKRDKIKKFFETVENYFNNQNSKLATIKKLEKDLSESLSEHICETTINFSFSTPSFEDILKVPQTLIDDGCKTTIDRKGHGLQRALLLAILKVYVKYSKPSQTSNKFFIGVEEPEIYLHPHSQRKMFEILKELAKTNQVFITTHSAVLVNKMNRPEN…
MBW2984067	MBW2984067.1 Candidatus Woesearchaeota archaeon	Class 1	Archaea	Bacteria/Archaea	MKLLSISIKNYRSLKSTPKIRIDNLSVFIGENNSGKSNLINAIKIALKNENVQVGDFYKKDKDILIEFEIKNFKAEEKEVFQDFLNIHDGEEFLNLRIKISNIKEEDGTYTPNKPILQVQTKIPHDPLLKSVIENSSDRNLARQVKEDGRFNDLIEDTSSFLKEDAIKVVRRYIKTKLSEGEYDLDYVDFPLARQLYDLMPKFLFIPAVKGADEELKGGKDSTFNSILNDIFNTICSDEKCSKEVGEDRRKRDKIQKLCRTIQSYFNNQTDKLNVIKKLEKDLSDSLSEHICKTKVNFDFSTPSFEDILSLPDTFIDDGCKTTVERKGHGLQRALILAILKLYVNYLKEGQEGEHFFIGIEEPEIYLHPHSQRKMFDILKSLSSSNQVFITTHSAVLVN…
RMG32453	RMG32453.1 C1 Euryarchaeota archaeon	Class 1	Archaea	Bacteria/Archaea	MNLSSIELNNFRGFKEATIELEKITAFVGTNSSGKSTVLQAIQKLIETKSKFVEDDFHLHRSAELEICGTFALTPEERKTVSEALGVPIESLKIRKIGRNEGNVITEYQVAIPDYGNPLLNPFNVNTKTLKDYKRATEENKLPQEFSGCTRVGETKELLTKYLMDAKLKPQGTKWIDIKTKDLEPFLPSSLYIPAFENIEKHTEYKKTNFFGLMLQNVFQKLEENTDYKRFKMQYENLTKRIFSPDANRRVKDIVEFEESLTGYIQEILPTRVSLNFSVPEVSDFLLNNFVIHLDDGVKTPVTGKGHGAQRAIIWALLRYFLDNLKADSTKSTIFLVEEPELYLHPQAQRVMLKTLKELAERGQVIYSSHSPVFVDLEHPQSIRVVRKQGTEASIYTLP…
WP_207113939	WP 207113939.1 C1 Enterococcus hulanensis	Class 1	Bacteria	Bacteria/Archaea	MRLRELEIKNFGCIGSKGLRIVIDEIIVLIGPNNVGKSTVLKAYQTFESGNKSTLREEDFYEYDCSTPIEIIGTFCDISEEDKIQIGEKWIFDNIDYGDCISYKYVWDKPNVKGSKFSYNHNDDDWEAGGMGGWDTKIASCIPSSLCVNPLDDPGALEGAIIEILANAVKQNAQTEESKIKNLIDDLNKIAEDIQEEIKEDIESTTNEIEKNIENVFPSVKVSLKSQAGNFQVEKVIASGSHLRISDESGKEYPLGNQGSGLQRAFLWSAIQALAENGRLKKGRTQLKSEKPKILLVEEPESFLHPPAIRNAREALYNIAQLAGWQVMITTHSPIFIDVSKPHTTIIRIEKSDKGETKSFSTNKASFDENDRDRLKMIRNCNPEVNEFFFSNKIILVEG…
HEU5122574	HEU5122574.1 C1 Verrucomicrobiae bacterium	Class 1	Bacteria	Bacteria/Archaea	MKLRSISIRNFRCLDEASISIRDLTSLIGPNNCGKSSVLRAIEIFLNQQSPTLQEWRVGHSDKAIVIEGEFDSLQEWERSTSGVAGLVYNDKIKLRVSFSINSETEKVEKVYEAFKQEETIAGWSDKWSDLADNIKAIAEGAGVNGTGWRTAGKREQVKSVIRQTKADLVTYGEAKWSTENISIDAALQQAIPQAQLIPAVRDASDDSKPGSKTSFGLILSKILLPAIQASSEYTELMSAVQKLQTKLAAEGADQIEKIREITKLLSGRLSSVIDAKVLLTMTTPDAEKFIGSNTGLELDDGTRTSINLQGNGLQRALVFALMETLAAQNAQILDEQGKPARSRSTLVLFEEPELFLHPHIMRSLKQALHVISQKSDWQVILTTHSPFMIDIADDPLSL…
MDY6837387	MDY6837387.1 C1 Thermodesulfobacteriota bacterium	Class 1	Bacteria	Bacteria/Archaea	MFLTKLRVVNFRSIRDTSTLPVSRLLSLIGENNSGKSNIMAAVQLLMSAGKGGIGKGDFNDPGVPITITGTFSELTNGEKQRWQKYLVGGELILEKRLTIETDSNTGKEKVSGEFHGYTAEPKEWFLSPAKIEEKEGARPKWVDIVQANGLPDYFLKDGKCNKSQFISSLKRYLTENSVEYEEPDLSVTQALGLESNVIASLPTVHFLRAITDYSDEIDKRSSTTTFRRLMGDLSERILKNDPDYGKIEEALRQIRSLLNAPGDDAGSPRLKALSTIETKITELLKKLMPSVMCISMSVDVDDIKDMFSGGISLAVNDGIETDVLAKGHGLQRCIVFTLLQTLIMNEREQLVPGAEQPPDTSSIILAIEEPELYIHPQLAKLFYDVMKEFSVSDQVIYA…
OGI26173	OGI26173.1 C1 Candidatus Moranbacteria bacterium RBG 13 45 13	Class 1	Bacteria	Bacteria/Archaea	MKIKKVTIKNFRSIFECDFCFNDLLALVGENNNGKSNIIDAIEMISKTKVNNVFDFKNKSNPIEIEVVFHELTDFEKEKLSAYLEGDLFILKKEFLYKEKENGEPDSESKMYYIKDSELKPTKAQNIFAGETLPEFYKVPAVKELKEETKITTTTYFGKFLDLLFDSDDYDFANLDKILEEINTELNRVDKNAPLVKGAKEIEVIMCEQFKGCCLKFEIDTPKRKNLISEMEIFADDGCRTPLSSKGHGTQRAFIFSILLLYAQKLNEKLKSTDGKDKKDIIIAIEEPEVYLHPHQQRIIYKLFKKLIDIEAEQIQIVYTTHSSFMINIEDYKYLGLVTKNDIEKGTKVTQCTEDIFEGDEKKEFKMACQFDPERNELFFADKIILCEGDTEKYSLPVI…
MEW6601014	MEW6601014.1 Nitrospirota bacterium	Class 1	Bacteria	Bacteria/Archaea	MKLCKLEIWKFRSIEHIELDIGSLIGVIGENNSGKSSILRAIELFYEESIRPINEEYFHFKKQENPIEIALSFVELTEDEQNQKYIKHWIYDGVVRIKKTISWDTENEKYIMTLYGWQQKPVDNCFDLSKFDEFKGEIKNIVKYKGLPDYFLSDKGTVTQQSYKDGVLRYIDEGHVEFGAPDWLKNPGGLKENFSSLLPRFYFVPAIRDAIDESKTTQQTIFGKLITDLTNRIVSKNPKFEEVKKQLEGLQKYLNKKDDGSDTDRLQEIKELEKNLSDTVSENIPNSKVEIEIVTPELIDLFKDTKIRLDDSLSTSIESKGHGLQRALVFSYIRAYAKTLNAIVDNGGDSYKNFILGIEEPEICLHPNGQRKMLNVLENISAHDQVIFCTHSNFFINMF…
MBI4098317	MBI4098317.1 C1 Candidatus Levybacteria bacterium	Class 1	Bacteria	Bacteria/Archaea	MKISKILLQNFKSFKSEAIDVPDIMAFIGENNAGKSNVLKALELFFSETKTLEQHFFNDAKQKMVVQIWFRDLNDDAKKTFRKYLLDDSETVIIRKEYFFEGEEKEKQKLFAVILGENFEDDKDKKDAIEILDKEDISPFVSPDKHYFWKPNPFGWRNVAASYLPDFLYVPAVKDIKEESKITEKSRFGQIINAMLGSVLQDEELKKVNEQFSKLLMGENETQDGRIAQLKEFETSLSEKLSAHMKGTTLKLEVTPPNIKEVFQSGTKIIVNDGVSTPIETKGHGMQRSVIFVIFRAYAELLKKEQEKAKALIFGIEEPELYLHPQMQRAMFALLKEIAKTDQVIFTTHSSFFVDMTDYKSICIAVKKDLETGTKVIQYQGEIFQEDEKKKQFRLITEF…
MCK4323041	MCK4323041.1 C1 Armatimonadota bacterium	Class 1	Bacteria	Bacteria/Archaea	MSAKPQIVLRRSVMKICHVRIQNYKSLRDFESDVTDFFTLIGENNSGKTNILTALDLFFSGAKTFDEEIFFDRDKTEQINMEVTFTGLTDHERAIFRQYLIGDKLHTRKRYWFDADGKCQMMPAALKPIPTKEFLRDGFEDDLNKTSLQALIAEHDLPDYFAQERYSKKRYQQAQERYLGEHPELLDAENAAWKDHPRGWPEVFVGYLPDYRVVPAVREATDEAKMSGSALLNRLVNSLVQRIVEQNPQLEELRQRLGEVREYLSLADEAEGPDERFEEIKELEAEIADALGEVMPGSGIRLDIRPPEAEDLFRLNTRLRIYDGLPTYLEHQGHGLQRSVIFVLLRVYARSVQQREETVDEEGEEPTVRRYRKSLIIAFEEPELYLHPQWQRVLRDALK…
QWK10282	QWK10282.1 C1 Thermoflexus hugenholtzii	Class 1	Bacteria	Bacteria/Archaea	MKMRQLRIHNYRSIKDLTIQVPDMLVLVGPNNSGKSNILRAIEFGLSASAKPNPEDFFSFRSEDELWVEMTFDRLTEQEESTFREYLSDDKTIRIQKIAKLGEDGKIEIEYKGHVQKSDHWQTIPKNTIGGGGLPEFLLIPAVRELSKELETRTTAFFGRILRLAMKIIVEQEEDSQEEDSSEATEQIRKILSKKSGALAWLEEKLNSRLGSWNTKVKINITPLDIEKLLELSTQLHLDDGVETPPERKGHGLQRAVLFELVRVWAESLGLSGASTRRRVPDSVFFAIEEPEIFLHPHAQRQLMASLVDIAKDKNYQVFISTHSTHFIDLEDYGRIAILTKPSPEEGTQVKQCTQNLFTGQDAENRKRRFHMAAWVNPDRSELFFAQKVVLVEGETEKA…
MBI5203408	MBI5203408.1 C1 Nitrospirota bacterium	Class 1	Bacteria	Bacteria/Archaea	MRIKKITIDNFRSIKHIEINCEPLGIFIGQNNHGKSNIFLALQFFFESSFRVSDDDFFKHADTPNVLSVELQFFDLEEQDKTTFKKYLLPDQTIRILKTAKTAEDKKIESFYNGYINAPQEEWLVPDNASNYTNRDTLTSLPSEFINLLPPTGRLTKSHIEEAQLKYIEAYRDNLSFDVRIETGPFMGAKTFASGILGDFYLIPAVRDISDETKVQATTNFGKLLNNLIKEMSLNNPDFIEIKEKLSRLLSSLNVEGGKRPKELFELEKSLAQELKPWEVSLDIEITPPDIEKLFQLGTSIFVNDGIRTPIEMKGHGIQRSLIFALFKEWAKTIRKMREQTTDIGVKKSRYASQSTFFAIEEPELFLHPQAQRQIMVSLGELSNAPNHQVFLCTHSTWF…
WP_297002460	WP 297002460.1 Thalassospira	Class 1	Bacteria	Bacteria/Archaea	MRISSITIENYRAVQRQKVELGDLTAFVGANGAGKSTVLKALDLFYATKAPAIAPDDFFNRNTNKPISKTVEYRDFSADEQREFQSKIKDGKMAVTRMFFSSDSDRHGLYQTSSLQHRGFDEVRKSGKVGDKRSAYNALLNDSRYAGSLERASTAADIEAQLVGWELSNPQACEMGLDGGSFFGLKAVAQNKLTQRSKWIYIPAVKDASSETGTAKGSAIGQLVDLVVRSKFEGRKEYREFRARFEEQYAELTSVENNPGLVRLQDDLSLHLKSFYPTANLGLELGFGSSLQLPPPVHNLSISDEGFETSVDRMGHGLQRALVMALAQQLALTPEQVMDEDASEEVRPDDEQTLILAIEEPEIYQHPAKQRHFYKVLQNLSQNGVSGTGSKVQVLYTTH…
RLF82073	RLF82073.1 Thermococci archaeon	Class 1	Archaea	Bacteria/Archaea	MKIRKLTIENFRSLKHVTIPVDDLTILIGKNGTGKSAVLKAVDIFFTTNAKYDEDDFYDRNIGAPIKITVTFELTNEKEIEEFGKYVLEDGEKRYLKVMKKLEWPASRNNQKYYGFTKKIPEFVEVKNMKAEEMRKHYSEVLKAKYPDLPELPKKAPKAKILGILLDYEKKHPEYLREVPEEEQFFGYKEVGKGKINKQVKFLLIPAVKDVSDEAEYKKGSVIAEITNLLIENQIRSDPKIREVERQYKQSLSVLQMPGSNSKLLDALSREISQILQRFAPGTKALINWNLDEFQLPFPTLEILIEEDGFSVHIDRIGHGTQRALLFSLLQYLVEIKHRVIQTQESTLEEESTTPTILLVIEELELYQHPQRQKHLQKLFQSIKGSKFSNFDIQVIYST…
WP_291299100	WP 291299100.1 Elioraea sp.	Class 1	Bacteria	Bacteria/Archaea	MVHVPRLDDKGQWERGKVMQLEQAHIRNFRSLRDLTVKFDRYTALIGGNGAGKSSILKAIQKFYDTAKTCEADDFFSRKTDEPIEIELTFHELNEHEAEIFASRVQQGRLVVTRIFDNTANSGRYHGVTLQNPDFVPIRAQVSSNPKREAYRELRQTNPKYESLPPVPAASAVEGALQNWEFEHPEELKLMLDDGQFFGFQNNSRGKLQNYTSFVFVPAVREASTDAADGKNSVIGKLLELVVRSQILQRKDIQEFQRSMTERYQQLVDPQNMPELRILANALTFDIRRLYDDAEVELAWRDVGELPMTLPMADVHLKHDGFGGPVDRQGHGLQRAFVFTILQYLARTTTAQPEPKIEPDEEASKVMPHSPTLILAIEEPELYQHPTKQTHIADVLRRL…
MDP3459412	MDP3459412.1 C1 Hyphomonas sp.	Class 1	Bacteria	Bacteria/Archaea	MRIEKVRIENFGCIEAAEVKFDGYTAIIGPNNSGKSTILKAIDRFFANPAKVEKSDFFRHDETRTIAITIQFGSLTPDERAEFGSAVIDGQMTVTRHFGGEFGLSGPYSVVARMNPAFSEFREEENGTSRRAIYARLREPFGLPAAAGEAMDEAIRRWEAEHADELEDVRARGFFGAVNVANGKLKRKTSVRLVPAVYNVKDATNSKSSPIIELLQDIRRQALENQHEFQGIIADANARILNFIENSDIHNVRAIGQTVTELLQKYYADTRIEAELPPPGPIEPNFPSPTLKVVHRDIAGPIENVGHGLQRAVLFSVIQFLAQHFLANPQAGDNEFDEAASDIVVLIEEPECYQHPQKQRIIRTVLQAISESYDRRTGIRIQVIVCTHSEKFIRIQSLD…
MBW2038054	MBW2038054.1 Deltaproteobacteria bacterium	Class 1	Bacteria	Bacteria/Archaea	MLIKSIEVKNFRSIREAYLDCDNLTAIVGRNGAGKSSFLYAIDTFYDIAAPITEEDFFDRDIGSPIEIRVTYDDLREDEKEEFSPYIRDDRLIVTKRISSENGRITQRYYAAALQIPQFAEIRAKSGKKHRVNAWNELVDSGELSDLDGKARSADEVERLMSEYEVNHPELMKPIEREEQFFGPRNIGGGKLDKFTKYVLVPAVREASDEVTGKKGAIYQILDMIVLRKINARKDIQEFKSEFEERVRKLYSSENLTELPELGASISETLKKFAPGSELNLGWNEVKPPEVPLPAARATLVEDSFEGEISRKGHGLQRALIVTLLQHLAMIVPVELTTEGSVEEAIVSEPKSIESSRGPDLILAIEEPELYLHPSRCRYLANLLLQLAESPGVGLGASN…
WXG42405	WXG42405.1 Candidatus Freyarchaeota archaeon SRVP19 Freyarchaeia1	Class 1	Archaea	Bacteria/Archaea	MIIKSIRVRNFRSVKNENLLCENLTVLVGPNGSGKSSFLRALEIFYSPNARYIEDDFYARDTSQNILITVTFTGLTDEEKKLFQKYIEGEELTVEKELKWPIGKGSQKYYGTSLQNSEFQNFRVASGPALKVEYNKLLSTNKYPNFPPYTNKSNAERTLSDWEQSHPDQCNRQRDDGQFFGFKEVGEAHLEKYTKFLFIPAVRDATEDTTEGRGTALSEIMNLVWGIALSQRKEITVFKEDTQKRYKEIFNPSNLPELQNLENGLSNILQLYAPGNRFSLILGEALGFDIQTPVTNLMLVEDDYPSPVGHTGHGLQRATILTMLQYLSIIKSPTKVESENELLPGTPNLIIGIEEPELYQHPNRQRHLSKVFMKLAEEGIHDLVKRTQVIYSTHSPLLV…
MEM4204934	MEM4204934.1 Candidatus Methanomethylicaceae archaeon	Class 1	Archaea	Bacteria/Archaea	MIIKKIRVQNFRSIKDETLDCEKLTILVGPNGAGKSAFLQALNIFYTPNANYSEEDFYNRDTSEPISITVTYGDLTPTEKQLFAPYIEGDLLTITKECSYPRGRVSEKYFGMRRQNPEFTEIRRESAAKEKKALYSKLQAIDRYSDLPQAPSRAADIEGCLRKWEADHPDACEWQRDEGQFFGFKEVGTARLERFTRFLFIPAVRDAAIDAVETRGSVLTDLMELVVRSALAQNKALFELKEKVQSEYSEIVDPSKMGELTNLEKRLTDTLKLYAPNAEVSIKWQLPSIEIPLPKAEVFLIEDEFQTPVNRTGHGLQRAFIIAMLHRMAVTQAHSLSTGEQDVDLPTEPDVPNLIVGIEEPELYQHPDRQRYLARILSQLTEGGVRGVAEAIQVIYTTH…
MCI9888287	MCI9888287.1 C1 Micrococcales bacterium 31B	Class 1	Bacteria	Bacteria/Archaea	MRVTRLAVRNFRSIASLDLPVADYMALVGANGVGKSSLLRALQWAIDGGPLLASDIHHGSGDVQVTIALDGIDAQTHPDLAPYARGGSLILARHWSPAATTSTLTAFVGSVGTDVTGILDAPVAPAPGTSHPGPVAPATPLQRAVKVLLVAASKHDAREADPAEAEAVARVIAHFIDAAAPASLADCAARITERLRPLLDGATVTLRHGAAYAEPESVGISVNPGGGVHDLTAQGQGVRRAVLIATLHALLATPETPLTPVKGNPQAALLLCIEEPEMYQHPIRARAFARVLESLAARESAQVVLATHSPYFVRPQQFHSLRRLTLERGETRAFHTTTTALATKIGDEERAVQKVIDQRLPTAFSEGFFADAVVLVEGNTDKAILEILADRLGRPLDAV…
ADP02275	E5E3R2 Burkholderia phage KS5 Class1OLD	Class 1	Bacteriophage	Bacteria/Archaea	MKIQSVRIKNFRTLKDVAIPFDSVTTLIGPNGTGKSTVLRALDWFFNGRPGLLTERDCSFGASDEDIEVQVTFDDLTEKDRAELGKYAPEGTTTFTAWKRRSKDGAESISANSKSYPPFNDIRSKGSAGDKKVEYNRLRESDPSLGLPPWSSVDAANQAMTTWEANHTDQLIDAPESLQTNFFGFNSGGKMSGLFDFVLVTADLRASEESLDGKSSIIGRILERSVDRAAADEEIAKIVEESRAKQQSVYAEKFKAQLEEMTAQLNDVVSSYSPGRAVTVSPAEVELKAPRTTFEVAVLDGTTETAVERQGHGFQRTLLISALQLLAQSGAASAEGVICLAIEEPELFQHPIQAQTFAKVLRSLAEDASKRIQVTYATHSPYFLEARHFHQIRRLTRSS…
MBK7544142	MBK7544142.1 Elusimicrobiota bacterium	Class 1	Bacteria	Bacteria/Archaea	MRIAKIRVANFRSILDATLECGPLTILIGCNGAGKSSFLQALRMFMETSTSFVPTNEDFYNRDQTKEILIEVTFCDLANDEKAEFKSYLDKNETLVVQKRFPGGEYYGQTFGCAELEPVREKIRQKASKVSDHAQVLKSLVDTGKFPGLQAVTRNIDEELKRWEGENVSRCSQYFRAGEFQGPQNIAGGKVKGRTQFVYIPPVREADLDASGVGKQTPLGALVTPLLTAMTERNADIAKVKAEVQKGYDEYRTMVQGAGEKETLEKELTSVLRRYDQETSATVQLQLDPEIPLPPPKPSVWLKEDGFDGEVSRKGHGLQRLFIFSILELYEKSRKGPVDNGEGKGILLAIEEPELYQHPARSRAISRIFKELCFPQGKTNFPFQILLTTHSPYFIDLEK…
WP_209227652	WP 209227652.1 C1 Ruegeria sp. R14 0	Class 1	Bacteria	Bacteria/Archaea	MQIQRLKVRNFRSIKSQEIDFQNYNVFVGPNSSGKSTFLHALNLFFGEIRNFTEDDFWNRDTTKPIEITVTFCDFSKAAEDVFKHYIRHGAMTVTAQVVRSGESGFQLTMLGERLVNPDFAKFFDLPKSPVSKRKEMYETLQRKFEGLPKESSGAAMEAALRKFEEAMPENEKEVLRSADEFFGVSKGSDRFRQFITWVYVPAVKDASTESEEGKNTHLGQLIQHTVRSSMNYEEELAKIRADARARYDLLLQEQQHHLRGLQDRLGERLKGSVTSDAGIELKWRSDDKSVAVNEPSAAVQLEDKGFKGDVGKFGHGLQRAFLLVILQELLRSASDETPTLILGCEEPELYQHPPQARHLASVLSQLSKGQAQIILTTHSPYFVDVSSLTGLRKTQNHK…
WP_273522177	WP 273522177.1 Rhodosalinus sediminis	Class 1	Bacteria	Bacteria/Archaea	MFIKSLHISHFRGVANASVDFVGYNVLVGANGAGKSTVLQALNFFFGEMQAYSESDFFNRDTSKPIEVTVTFRKLGDEEIKDFSHYVREGELRIIAQLRSTDAGKFEFRRFGERLVYPEFRPFFELPKTPATQRRDEYKRLAGLHDKLPKQSSVAAMEAALREYEESIPAENKEIARSGDEFFGISRGADKLSKYVTWVYVPAVKDAATEGEEAKNSHLGKLLQRTVRSAMNYQGEIEKISTDAREAYQKLLEGQQHHLKDLQDKLNQRLAESVTSKAGLEIQWQASDKSVTVSEPTAAVSLFDGSFQGQVANFGHGLQRAFLLSLLQELASYGAEQQPTLILGCEEPELYQHPPQARHLARVLRNLSERGAQVVLTSHSPYFVDIESVSGIKRFRRRE…
MDF1847089	MDF1847089.1 Parvibaculaceae bacterium	Class 1	Bacteria	Bacteria/Archaea	MQLKSLELFNFRCFEHETINFQKYNALLGSNNSGKSTILHALDIFFGSNQKSTLLKPDDFRVDGTENEIRIKVTFGDLTEDAQQDFQDYFRAGEICFLIKAQSDDEGNVKAHFHGVRNGINDFRLFFEAGNAAEKKEIYKTLQETYTDLPNYTSAPAAKRALNDFEAGNPELTVEIESPVQAYGVAGPLHLLNKYLQWVYIPAVKDAAEENFEAKNSAFKTLINRAVRSKIDWDNELQEIKNATYLEITDLTEKNSQPLSDLQDQITTEFQLLTSTPSQVKLNWSDAAETVNVAAPNALATIDDQSFEGDISHFGHGLQRNYLIALLNVNAKIATEGDTSLLLACEEPELYQHPPQARFLSNSLKELSDTNQVILTTHSPLFITARELDAIRVVQKDYA…
HWK97143	HWK97143.1 Pseudolabrys sp.	Class 1	Bacteria	Bacteria/Archaea	MRLKSLALKNFRCFPDEIIEFDSYTALVGANNAGKSAIVAALDIFFRSSAKSAPITVDDFYRGEINREIRIELKFDGLGEAESDEFSHYISSGELTFFIKAYVESGSVRTSIHGIRRANPKFSAFFEKTTAAEKKEFYEKLPKEYLLPKWQSQAQAAEALRNFENAKENLKFNEPIPSDDKAFGAEGPVTRLRQFIDFVYIPAVKDAGDEAIEARNTAFSRLIERAVRAKLKIEERIAAIRGSAEAEIGAIAKDHKEVLSSLATKIEAQYRKFNSSESQLHLEWGDFDANNLQLNLPPVHLQISDDLIRNKIGKFGHGTQRNYLLALLMVSASYDFTEQQAIIIACEEPELYQHPPQARILASAFFAMASNKTQIIATTHSPYFVAAKSFGNVRLIRRT…
MEW8507200	MEW8507200.1 Candidatus Thiodiazotropha sp.	Class 1	Bacteria	Bacteria/Archaea	MKLSEIRIRNFRSFEDETVLFDDYTCLVGPNGSGKSTILQALNVFFRNTTASSVNLHTFCDEDFHHKNTSEPIEITLTFEDLSDEAQEDFKAYYRNGKLVVSAIADWDGEKAEVKQYGSRLVMTEFAQYFSSIQEKSSAKVLKEIYAELRKKYNDLPGVSTKGDMENALRSYEEEHPELCELNRDENQFYGWSKGENRLRKHLQWVYVPAVKDAATEQEEGKTTALGQLLQRTIRTKVDFQEPINKLRQDLAEQYESIIQKEQGVLDGLSRSLTGRIQEWTHTGTKIELNWHYNPDKSININEPLARLAAGEDEFLGEIARLGHGLQRTVFVSLLQELADDGGENVPSLLLGFEEPELYQHPPQARHMASLLEELSSNNSQILLSTHSPYFVSGKGYEN…
ARU40011	ARU40011.1 Armatimonadetes bacterium UphvlAr1	Class 1	Bacteria	Bacteria/Archaea	MSHLKLKEIEIRNFRSIKNERILIDDYTAIVGSNGSGKSTILSALNVFFGESFGGINPRTDVSAEDFHMGNVDEPIEITLYFEVISDKAREELSHYVQDDRLTVSTVLTFDPKSERARLDQRGKTMSIPAFVEYRDLNGQKGATADQKKAKYAEIRKTYPGLTEENTVPKQILALSQFEQKHPGLLEEVSSSDQFYGVEGVGKLTPFIQWVYVPAVKDAAIEQSGNKNTALEKLVTRAIRNKVDFSVQMSLIKDQARESYDEMLEKEKASLTELSKKLSERIQTLSHPEIELTLSWREGGNEAVSVRPPMASADVNEFKAISHSISRCGHGVQRSYLLALLQELADTETPDGPTLLLGIEEPELYQHPPQARHLAGVLEQLTEKEDQVLITTHSPYFVS…
HEY4379347	HEY4379347.1 Acidobacteriaceae bacterium	Class 1	Bacteria	Bacteria/Archaea	MIIESVSVKNLRCLKESVAPLDKYTCFVGPNGAGKSTVLCALNIFFRNLDSAPTNLAALSAEDFHLQDTSKPVEITITFTDLSADAVADLSDYVRQGKLIVSAVAQFDPDTGRAEVKQYGQRLGMEKFKLFFEKYGDGALAGELKTLFEALEQNDPELAKAKIKKTKDGMYEGLKAFEAALPEKCIPIPSLDQFYGVSGGKDRLSKYVQWIYIPAVKNASDEQTGTRSSALGKLLARTVNAQTNFQKDLEGIAEAARTKYQQMLDANQKTLDGISHSLQEKLTQWSHPNATLRIVWENDSNKSVSIQPPLAAVLAGESGFEGKLARLGHGLQRSFLLALLQELAGIGDVSSPTLILGCEEPELYQHPPQSRHLAQVFEKLSGDNAQIIVTTHSPYFVSG…
MBN1121109	MBN1121109.1 Anaerolineae bacterium	Class 1	Bacteria	Bacteria/Archaea	MQIRQITIRNFRSINSDGVTLELGDVTSLVGENNCGKSNILQALDLFFHPTTKINEDYFYNRDTSTPIEIQVVFDELTDRDRERFASYITNNTLAITRRFVFNPDKKIGSSFEVVHIASVAHPEPEWLDEEHVNRKNIDKWIESREQLVVAGIPFIYGQETEKPKVEEWKTAAEEFLSQNTGIVPMIAEEKENPKGFSSVLSSGLPNLVFVVAVRDVTDETKVTQSNPFGTVIHWMLERISGDIQSEVGNHLDELKKLFNRGDDGSRRAQEIDLLENKLSEALAGQFDVDVELEIGVPEIDELFFRGINIQVDDGFRTPLGIKGHGLQRAFIFALFRTYVAEQNAREEQQKDSIEEDQSRCARPCIFAFEEPELYLHPQIQRATMNLFRRVGSGPDQVI…
HBX41050	HBX41050.1 Marinobacter adhaerens	Class 1	Bacteria	Bacteria/Archaea	MKISEMEVENFKSIRRQVVHVKDIFALIGRNNSGKSNFIKALGLFFNPSTKDIDRSIFYKQDSSKKVRIRVKFSSLNEWELNELRPWMKGDDFIMERQFEEVDDDQFSVSTYAVTDAPQIDWLNEKLITGANIPDWWDRREELIVGSVNFSAFLGEKKPNVTQWKESAKKFLEEAGDIVPYDEVLSENPKGYAGVLKGCLPQFIYVPAVRSIEEEAKVNKTNPFGQLIHAVLESIPDEQKGVLKTALSSVSGLLNRGDDQRISKVQEFEERLNRLMADMFECDVEIEIGMPEVEEVLKQTSIQVDDGWRTHIDAKGSGLQRSMIFTILRAYAELKQEEADEERGARSIILAIEEPEIYLHPQHQVAFYNTLRSLTLGSDQVIYTTHSPSFLDVSRFDQL…
WP_259099613	WP 259099613.1 Salinibacter ruber	Class 1	Bacteria	Bacteria/Archaea	MIIDRIHISHFRSYKDCTIELTPIQSIVGRNNVGKSNLLKAIRLFMEASKRLLDEECFHHHDTSRPISICLEFTNLKDWEREHFSEWMYDEERLIVERQFEAEGTGDYSIDRIAILREPEPDWLKQSKISGDNIDKWLEKESELKVEDLDFAETLDSNSPLVGAWEDKAQSFVNEHRDKIPFEEVRRKNPSGFKKVLRNGLPEFIHVPAISDVTEESKIKKSNPFGRLVNSTLKRVDRSKMEKVTNRVEELGKLLNRSDERLPAIETVEDDLNELMQDLSNIEVEIEVDVPDLEELLGTSELFAHGSTRTPIEDKGHGLQRSMVFTILRAYSNLISEQMEEESATKTTIFGFEEPEIYQHPQSQRTLLSVFRNIVQEGNQIIYTTHSSHFVNVNRFDEV…
MCG3256337	MCG3256337.1 Candidatus Heimdallarchaeota archaeon	Class 1	Archaea	Bacteria/Archaea	MRITNLKIKNYRSLKNIELYPESILALVGKNNSGKSNILMALKLFFESSIKLVSEESFHNHCIEEPIEICTTFEDLTEWEREKFQSYLNYDKLIIKKVITCDEDGSITIDNYAIISVPENEWLQQELINGEQINEWWNEKDQIEKELPEFLKLLGSKKPKVSDWKEKAATYVNNNQTSLSFVEKEFLNPSGYSGVLKGYLPDFIYIPAVRDVLEETKITQSNPFGTLINAMLEQISSEKIKEFSQEIQNLSRKLNRNGGGNRFPEIKQLEDDLNSFMTELIDCDIELKIDLPLVEDLFRSAKILVFDGIKTSLEKKGHGLQRSMIFTILRVYAEHLKRMKAQERAREKSIIFAIEEPELYLHPQMQRTLVDVLLNIADNNNQIFYSTQSSLFIDISRCN…
MCJ7650244	MCJ7650244.1 Candidatus Lokiarchaeota archaeon	Class 1	Archaea	Bacteria/Archaea	MKLKWVKIKNYRSCKELEIDFHSMHAFVGANNSGKTSILKGLDFLFNPSTSKIDDECFWNKNTELTIWIEAIFDNLTENEITNLSGYLKADNTFHIARSAKIAVDSDDSANESEEGNKIKISQHYCIPMPSQIWLRESEVNGNNINEWWSHPEELIINGISFVDFVGGTKPKVGEWKEKISEFVTAHLTTTDYVEVWNDNPKGYAGVLKGILPNFIYIPTVKDLSDETKVTKSNPFGKLLYRIIESISSEQKESINSSLESIKKKLNKDGGEERLNSIRETEQKLNSILNNYMEADLEIEFETPQMDVLLSTPKIFIDDGFRNIAQNKGHGLQRSVIFSILSLYSEFFTAIGNQRIKSTIYAVEEPEIYMHPQAQRNIRKVFMNIANGIDQILFATHSS…
HYX08886	HYX08886.1 C1 Bacteroidales bacterium	Class 1	Bacteria	Bacteria/Archaea	MKLRRLKIQNFRSAYCLDIKTNNLHAIVGANNSGKSTILKAIDLLINPSTKKVDEEAFWNKDLSNEIRIEAIFKDLDNREIEQLSSYLKPDQSFHIARTAHFEPAENSNKFEDGKIVISQHYCKPVPKYDWLVDDKINGKSTKNWWSEKEKLSVNGNSFVEFVGNSKPNVGDWKNYAQQFVSDFLGPKDFEEKWIDNPRGYAGVLQGILPNYIFIPAVKDITDEAKVTKSNPFGSLLNQLLENISDAQKNELGQFLSNIDNRLNRKGGNQRIDSIQETETKLNTVLKNYMPVDLEIEFESPTIEILLSTPKLFADDGFRNSVENKGHGLQRAIIFSILQSYSELIAIQDPEYSKTTIFGIEEPEIYMHPQAQRNIRNVFKTITAGKDQILFSTHSPNLV…
MCD6241705	MCD6241705.1 Candidatus Bathyarchaeota archaeon	Class 1	Archaea	Bacteria/Archaea	MEIKGIHIKNFKSLKEVHIRCTDLIALIGENNAGKSNVLEALDFFFNPSKSKITEESFYGCNTDLPIEILIEFGSLNSWEMQYFSHWLCDGELKVKRKITWNNGQVNIANVAIVKQPKVEWLQEEKVNSEKIEEWWKEKNKLVVGDVNFYELLGNRKPSVSRWKEAIKEFIEKHADKIPWEYIEKENPKGYAGVLQGGLPEYILVPAIRYVHEEVRVQKTNPFGELIKTVFKRISKSNKKRINKYLRRIRKLVNKEEDFSKRINEIGDFEKQLKSNLCPFVECDIEIRFPIPSLENLFENAEIFIDDGIRTSVEEKGHGLQRSVIFAILRTYAELIRRKSKNNNEKRKEKSIIFAIEEPELYLHPLAQRVMMEVLREISEMNDHQVIYTTHSSTFVDIA…
MCE9653553	MCE9653553.1 Nitrosarchaeum sp.	Class 1	Archaea	Bacteria/Archaea	MKIQTIQISNYNSIKDVKINVEDMLNLVGQNNAGKSNILKAVDLFFNPTLHKITEETYHNRDTSVPIEITIDFCKLTDSEKAYFSSYVIEGILRVKRRFSWSASESKPTTSHIGYGKVPKLEWLREDEVSGDNITTWWSDKDNLVVNGNKFTKYCGTAKPNVGQWKESITKCIEENKTNVEYETMERDNIKGYDSYLKIGLPKCIFIPAVRDINDETKILKTNPFGVLMNQILLKISDTDKKNLSDKLSVISKLLNYEGGTERIQSIPEIEKSLNTHLSDLIKDCTLELHIPVPTFDDIFKNANIIADDGFKGSILNKGHGLQRYVIFTILRIYSKIIEDATKPEPTVIFLIEEPEIYLHPQAQRTMYEVLKKISKGNDQIIYATHSSLFVDITYFDHV…
MCL4344233	MCL4344233.1 Nitrososphaerota archaeon	Class 1	Archaea	Bacteria/Archaea	MKIRKLEIKHFTSIESLAINFSDTVALVGQNNSGKSNIIKALDLFFDPSSSKVYPESFYMKETDIPIEITVEFDRLSAKEEEYFSAYIYNHTLKVRRRIEWDKENEKAIIHHIGFSFDPNEPWLIDDKISAEQIDQWLQQPEMLSIAGISFLKYLDSSNPTVKDWKDAAKKFIKENTMNIKIQENEKENIKGFEGVLKGGLPKFILIPAIRDIRDETKVGKTNPFGELIMSTLNELQGEGRNKFNEALHNVVQYVNADGSQRLSELTILENKLNETINDFVQGCKLQLQVPDITIEDVLARVKIFADDGFKGVIEGKGHGLQRYVIFSILKAYAESLRTISNGERRRSIIFAIEEPEIYLHPQAQRIMYQVLLKIGNGEDQVIYSTHSALMVDIMYFDR…
WP_217914992	WP 217914992.1 C1 Miltoncostaea marina	Class 1	Bacteria	Bacteria/Archaea	MALLGGGSIAQPVAVLRVCDSLGVPMIEHIDILNWRSIRRLRITPRPLCALVGPNNAGKSNILSALDLVFGSRYPSEASFNDEDRCFGDRALQPEICVRWTTAETPTPVDFSFHKGFDDPALTLHKGNASGGWSRGVSREEWRRFSLLRIGTDRRVSQQAPTNRWSLLGRLLQDVDEELNASSERLQDFEDALERLQHDVLQATPSFDVLRTALKRNMAEQLGHGIDDIDVDLALKDPWSFYRLLHLIFVECGMRMRGDQGGAGLQSLLVIGIVRTYAALARGDRAVIAIEEPELFLHPQGVRRLYRLLRELAYPTDGREPLQVFYTTHSASMLDLAHFDEIVRVRKRIGPAGWGTDALQVSVESVIEAQKSRRRDSSEAALRAHLGSWLDDRRSEALF…
WP_198075543	WP 198075543.1 C1 Hymenobacter negativus	Class 1	Bacteria	Bacteria/Archaea	MKIIEILIENYKSIKCLLIRPTEGINVVIGENSVGKSNVFDAINWLIGPVYPTFNSTFEHDHFQGNVANKIKIRLTFSDGNYLELAEQWTDNYGHEKSGLNFNGSYVKDEVRQRYCSAYLGIERQVVDYMPSNRWSLMGRVLLEINKLFCKEEFTDEETGEVTLKSDYLKQELKRLRDDVLFSVKDATGRDVMKAFISLIQKESAKHLNRPEGSMSIDLNLYDPWHFYRTMQLLVQEEGQPLQFQASKLGMGVQAAISIAILKAYASLKLNNGCAIFIDEPELFLHPQAQRNFYKVLRELADSGTQIFITTHSPDFLNVGRFDEIFIVTKCPREGTCMHCANPQAFVEDLLVRRGIVSTREEMLLQYSNAYDNTGDTQKANEAFFAKKILLVEGSSEAL…
OGH05779	OGH05779.1 C1 Candidatus Levybacteria bacterium RBG 16 35 11	Class 1	Bacteria	Bacteria/Archaea	MQITRVYIENFKSIKELEFYPKSITALIGENNAGKSNILNAIEKILGARYPMGNSLEMDDFYNRNPLNRIKIQLSIVDEKGDVHFIDFSYKDDYRGEGYYFEIDGYAAKGSKRENYPFLRLTTDRTISDNMPSNRWSLWGKILRDVNEELLKDSAKCEKLKAELKKIKENYLETPSFKKLVQVLQKEAAHQLNKTDSDFKVDFQMYDPWNYYKALQILVRDGDLEFQASEMGMGVQSSLTVALLRAYKELKKNDAIIGIDEPEIFLHPQAQRSFYRIIRDLGDSGTQVFYTTHSNQFVDVEFFDEIFVVRKEKDSKGQIGTDVSQLEDRKLVSDLKARHIGVTPTSKSIREAYRNICCNSRNEGFFAQKVVLVEGAAEEFSLPVYFDALGYNVDRHGIS…
HWL82736	HWL82736.1 C1 Roseomonas sp.	Class 1	Bacteria	Bacteria/Archaea	MRLTHVEVQGWRSVRNISFPVGNITALVGANNAGKSSILQALNFLLGPTYPQQRYLEDGDFFGRSRENGMTIKVHLEGGTDLASMYFTVAGEAGGDSGLRRQYQPGGKPYPLNGDVRETVPLIYIDADRSFDRHFGTSKWALFGQAIRHLERHFKDHVGAEDKAAIEENLGRAHLLLETDLYKSFVGAVGKAFEEQLRHTRYSVGVNFKSFDPMSFYRGLQPFLTEDDATKSLHETGSGLRNLLVLALFRAFGQTFRSDAIVAIEEPELYLHPHAQRGLMRMFREIAANGTQILYSTHSSAFVSVENFDEVVLVDRCSDEGEGDDIPCTQVRHLDGDELVRRHERNRPGETFLLSGIRERYRHNCGPEHTEAFFGRLVVLVEGATEAVALPIYAEKMGQ…
HEV8712431	HEV8712431.1 C1 Candidatus Binatia bacterium	Class 1	Bacteria	Bacteria/Archaea	MKINRVFINNFRSIKSLEFCPTDICAIVGENNAGKTNILAALNFLLGENWPSRQRLEARDYYNQDTTEPIDIEVWLEENPYGVGRIWCTIPWQGKAETKFENSRGNEQYLTNEIRDQCALVYLDATRNLEQHLGYSRWTLFGRIIRELDIDFRQNASEASQKALKESFNTARDLLRTNLFSTFEETFKASFGDQLKRTTHEIEIDFQTFDLLNYYRSLQPLLVENFMQKNLTEAGQGMRNLILLALFRTYAKVFKGDAIIAIEEPEIYLHPHAQRSLAALFQELAAKGNQIFYSTHSGNFIHIDRFDEICLIEKKADDEWDVCTQAQQVSAGYLLEERRRLYPQVQMSENGLRERYRNICSLEHNEAFFANKIVLVEGETEEYALPIYTTARNYDFNAH…
NQE53898	NQE53898.1 ANME1 cluster archaeon GoMg3.2	Class 1	Archaea	Bacteria/Archaea	MRITRVVIDKFRSIYHLDFEIPKTGLCAFVGPNNAGKSNIMKALSLILGEWHPAFAKHEETDFYKKQKDEPFTIQVFFEDNDEQIDSLVLEGKYGEKSDFYVNSTSGRQNRYVTNELREKFALVTIDANRNLHYHLGYSSKGTFMSKIARSFDDLLKSEVYEDQKRTIKESFNAIKSAFLKIQEFSNFEAELKQYFNEQVKEESYDLELNFEAYNPLNYFKSLQLIAKEDGALIDLSQLGDGMKNLLMLAFFRSYAKSFRHDAIIAIEEPEIYLHPHARRHLYKTFRELAKGGSQIFYTTHSSSFIDVEHFDEVGLVTKESGGSTKVRFVSTRDLVDFCHKTDAIKATEQNIRSFYKMAYTPRLSEGFFANKIVLVEGLTEEFALPIYLKALGCDIDSE…
QFR39547	QFR39547.1 C1 Candidatus Gracilibacteria bacterium 28 42 T64	Class 1	Bacteria	Bacteria/Archaea	MKIKKVHIKNFRSIKDEVLEFPENGIVSIIGANNAGKSNFLRAIDLVLGESWVNGDRLEEYDYYCGDTKKVILIKIVFDNGSYVTFDSGEKWPEYCDSSGGKIYTSIKDEFPCTYLSAERSISKDTSFNKWSLMSKISKSFNKSINDEQKLKLATHFDSVKDIFNEVESFSNFERDFKSFFNEMQSDSPYKLDIDFKPFTPNNYFKTINILASDPNVGNNIDIEELGDGAKNLTIISLLRSYAKNFRGASGIIAIEEPEIYLHPQARKHLFEILKEIADRGLQVIYTTHDSNFLEIYNFESIRRIYKVDDEENEGRTYSKICKLTCSELLDFTNNTGGPHGNSEDKVRNFYKSISNYRLTEGFFSRLIILGEGSTEEITIPKYFETIGLNYNSLGISIL…
WP_102330042	WP 102330042.1 Dehalogenimonas etheniformans	Class 1	Bacteria	Bacteria/Archaea	MGIWKTLKIENYRSVGSQIALSYPEGFPLIVAGENNAGKSNIARALELMLGEAWPTTEPEDHDFHNRDKELPISIGVDVEGVINTTAGGRSNEVAGFTWNYPPLDSSGKTFRMLFRNGADNVYVSSETREQCTCILIDADRRLSYQLSYASKYTFLSKLMRKFHQSLTEDPERVRRLKEKFEETKSTFQEVAPFMAFTEELRRQVTEFSGNFEYGLQIDFSAYDPSNFFHALRVQPQQGDETLSFDELGTGQEQVLALSFAYAYASAFHGGGGLTLIIEEPEAHLHPLAQKWVALKIYELARQGVQIVVTTHSPLFLNVLNLNGIALLRKHDGATQVTQLTSHDLSTYCNEHGASRATPENILAFYAAGATDEIMAGLFSRKIVLVEGPSEARALPIYF…
MBQ9042716	MBQ9042716.1 C1 Eggerthellaceae bacterium	Class 1	Bacteria	Bacteria/Archaea	MKVEHITIQEYRSIKDITLSIPKDAPLILFGPNNAGKSNILSAIDRLLGEHWPITIEMRDSDYFMRDSGKHPRATIAASFDEEIYKSKYGNSKTIGIEYWRPGFPGEETRFFQGDGDKVYGFGQAQRAQCQSYLIQANRNIDTALSYSSRYSLLSKFTHSIHAALTSEKKDDLDAAFKSIKETFETLPQYKDFAKSVQDIVRDSVKGFTHCLEVDLSAYDPNNYANALRIVAAEGGETRSFEEFGTGEQQVLLMAFAQAYLRVFGRGQGLVLIIEEPEAHLHPLAQRWLKKYIYDVCKSGVQVIISTHSADFLDPKNLEGLARVYKEDGVTKVKQVNTNELVRFCIETGVPENKISTATVSDFYASKVHPWQLRGMFAERALLVEGQTEAMALPVYFEK…
WP_146820304	WP 146820304.1 C1 Candidatus Deianiraea vastatrix	Class 1	Bacteria	Bacteria/Archaea	MKIKKIKIQNFKSIKDIEIECNEGINAFIGKNGTGKSAVFDAINIVLGETYPTANTFQKDYFNNNEEEIVIEIEFCEPYYNYNRKGYSNTIKKLIFKASYQNGKLETSLKKGDSESYNINGEDVRDPHRINYIGSDRTVKSIMPTNSWSLLGRQFYSSDFFTDDIKKEFEQCMNSAKSQLEKSDKFQGFMKSIQEKLSNQINRPDIKSEFTMYDTTHFLKTLEFYVEKNGKKINLINEGSGIQNSFILATLQTLSETDFRKNGKQSNNPIFIDEPELYLHPHAKKSLYNTFRKLSDSGTQIFYITHSAEFLSYENSEQIHRFYIDGDNGTQNTKGSRSDGLTSRQQMIETDKISFNNAFFADTVFLVEGYTDEIFLRYIFQSKNPNRTIEDFNISIVNC…
GBD95740	GBD95740.1 C1 bacterium BMS3Abin06	Class 1	Bacteria	Bacteria/Archaea	MRIKNIHIENFRCFTTLGISFEKFNSLVGENGTGKTAILEAINLALSPAFVASRIDEQDFNNQDSGDIKIRILFHETFIAKLPDGYATQDVPCIGVELSVKRRSQAAPGKALSEEFVVSHYVMPDESVSKTQNGWSVKRKSGSDYKFTIRQLSFPLDLDNFPRCFYFDKNREKQSKIGFNSTLQKIAQEYNWRFRKSLENNKKDFQLKWDETYEMVISNVDEKKLKDTFKPVKTKLLSFLGRKYEGLELSILNLEQPFSKSFFSLRDGLNQIELSKLGSGISMMVSYLLLETISSLAKEQLIILIDEPELHLHPQLQSKLMQHFKMSSTQIVLSTHSESMIDIGDWRSIKRFDKNYNCCPDQKTLDIILDYKGTPKATKEHLEELKQYYKDKTIFFREN…
MCC6962531	MCC6962531.1 C1 candidate division Zixibacteria bacterium	Class 1	Bacteria	Bacteria/Archaea	MAILKLEITNFRSMGDPGIAIEFADQTGLFALIGANNAGKSNVLDALALVIGVRSGKFYNYDIQVTDFHDQDQSKTIQIKLTLATPIEIRNVYQQKCFIDGFFLEAKSYASGQEKGRIHVDHYCFGRNAKGKTEMPLMDSDHIYKQKKNDEDEDIDNQRKPIPAKAYLSKVGQIFFLDIEHLESFFKVSGFGPLGRLFQLYRDDFQSDASMYRYKDGDQEKSISSKEAYKRAAERLVDVLRTSKLNEIEEALAQNISQYLGLNDPKATKLSLGLPSHDEIFDTITRLEIKESSQLQPIEVSKLGKGYLSLFRLAALSTLAQMTNRDQAIYIIEEPEIYLHPHLRRYCHRTLKKLANRGNTVILATHSEEFVDINDYKSIIRLTKSSICTHAFQVGASEN…
MCB9823343	MCB9823343.1 C1 Candidatus Nomurabacteria bacterium	Class 1	Bacteria	Bacteria/Archaea	MISRIYISNYKSISELEIFPENLCALIAPNSTGKTNVFKALNILLGETYPTEKAFSKEDFHKRNTKHPIIIRVDLSKPLGAVYATKKSSSGKGNCEAIALQLEYRMTEHGGSSYFTCFGTDGEEYYGNGQIRDQLSWVYIPSERSFEKQLSMSKWTLFGKILSKVDVNFRANKERVDAFEKSMNEPKSILEKDFDEGISYAKFKSVFVSKVEQNILGHSNGCDLNLEIYDPLWYYKMIQITTMERDQRFNVEEIGSGTQNLILLSLFQTFASLMKSNAILAIEEPELYLFPHAQRQLYKEFRKLSENTQIFYTTHSPNFVDISNCNEAIILRKEDGETIKLNTGKLSDFIDEGAKHELHLQTKFNSLVNEVFFADKIILVEGDTEKSTLPHILEKIGGS…
WP_121347062	WP 121347062.1 C1 Gillisia mitskevichiae	Class 1	Bacteria	Bacteria/Archaea	MIKSILIENFRSIQSLFIKPRNLTAILGPNSTGKTNVLKAIDLVLGEGWTTKAKVARELFNDPNEDINIEIEFNLPIMVPGNGGYPPTPVSSIKLNMSLYPDLTAKTTINNGVTFYGQEKFKKLCHFIYIPSERNLNSELRVSQWTMLGKMMKLIYENYISHFENDENRLKQEFKIKMKPAKDFLENDFSENEVTFKKFSEKFKQKCDENSAGLASDFNPVLDIYNINWFYKTLQIHISEDNPDLHFDSTEVGAGMQNLLMISIFQTYSELMGGKVIFGIEEPEIYLYPQAQRSLYKSFQNLSEKTQILYTTHNPNFVDPQRAYEIEMLQKNKKDGTYNFEKSDFINELEADKQRFKIYSHFNTERNEIFFAKKILFVEGESDKIFYQTILETKWGIDI…
MBC7091995	MBC7091995.1 C1 Nitrososphaeria archaeon	Class 1	Archaea	Bacteria/Archaea	MKIVKVEIKNYRSIKHTVFYPTSFCVLIGENNAGKSNILSAINKVLGSKWPTPQTFSDTDFYGMDKNNPISISVWFNLSEDDEVYFSQRGLEGEIIGIRLQYPATEGTELNWGKVEYCYIDKDGNKISRPYISKEDREKFSMIYIDVNRDLQSHLPTSQWTLLGRMLKDINKELESDSKRRESFIKSIRGAMYFLRTEKFKKLEELIKFNASKQLGIPKEDLEIKFQLHDPYNFYKTIQIFVKEDILPIRVATEMGLGAQNAIVFSIFQAYAELGEKNIIFAIEEPELFLHPHARRHFYKVLRELSGQNQIFIATHSSFFVDLRNHRDICIVRKLHGKGTLVYQSDYELTPYEKEKVIKEFDPERNELFFAKKILLVEGDTEKLSFPIFAEKMKIDLDQ…
MDO8879505	MDO8879505.1 C1 Coriobacteriia bacterium	Class 1	Bacteria	Bacteria/Archaea	MQIAKVHIENFRSIAECDIEFTSLTAIIGANNTGKSNILLALKRVLAGDWVNASTFSESDVRGHDPDRDIVIEVTLDPPLQYRRYKEASAVSIGCLRFAFTRYKKGDKAGQRRIEQMCLSPAGKQVAVPTSAPKKGQQLKFEPLLGIPPEVRQAIPVVYVGVDRSVRNQLPGARNSLLRLLLQDIVESFEGEACIAESEDATAAEGASRSERFSEAMTVVMGLLRTDEFNDLEATIKAKSLEQLGFDPTVDEDMLDLYFAPLEPMDFYKNLDLRVREGECAVSATELGGGVQNAIVMAILQAFEQRRKKGAVLLIEEPEMFLHPQMQRSLYKTLRDISSRNQVICTTHSPHFIRVEEYQEVRLVTKTEDGTAVAASSLERTTARVEKLRKELDPERAEM…
MBO7244629	MBO7244629.1 C1 Alphaproteobacteria bacterium	Class 1	Bacteria	Bacteria/Archaea	MTTIKEVYIKNFKSIKEERFIFNSNMNAILGSNNVGKSNLLEIIKRCLGSKWLSANSFSIDDIHKRQEGENIVIKIIFNEPLKYKKYKKSPETNIYGFQFEYKPYKIGETKGQYHLEQKCLDENQKIIDKIKTKVELGKAPTFEAMLSIPQELKDEINIIYMGIPRMIEGQLPSSQYSFLRIMLQDVCKEIESNAVKKKEYEDLIHKLLNFLSTGQFKEIEQSIKNNTKTQLGINKEDTNVDVCFSAFSPITFFNNLDIIFKENDFEISATELGQGIQNAIVLSIMQTYEKMKKQGAIILIEEPECFLHPQKQKYLYETFEKISQSNQLIYTTHSPYFVALPNFYQIIRLIKENSETKVQNIRSGKWLEIVNKLWQQKEELKILKDFDTETREFFFSKA…
TNE36832	TNE36832.1 C1 bacterium	Class 1	Bacteria	Bacteria/Archaea	MISRLVIENFRSIEYLDIQLTDLNAIIGANSSGKSNILKAINLVLGQTYATIKSFSIEDFFNFDVNNHISIEVHFKQSLVCDPQVKGFRLFNDGNSVTYIALDNAGNPCTYYNGTEKKVTNQMRDEVPLIYITLDRQSTQQIRPTQWTLYGKLLSYVSSTISRNYNDAFVSELDQTYQKNVFPYVEPVETLLTQFVKEQTGRNLNLNLSVIDPSMILKDLRPRIQDINGFEIDVDKEGAGIQSAVTIAIARTYATVTQMPLIIAIEEPEIFLHPHGCRHFYSILKSLSTSGVQVLYTTHRETFIDIKEYQNIKLVYKNGISTEVKSFNGLVNNFDEIKAASKFDLEMNEVFFADKVILVEGPADKIAIKLALESLGKDIDSFNISVIECGSISGIKPMI…
ASI14155	A0A218NNW6 Candidatus Mancarchaeum acidiphilum Class1OLD	Class 1	Archaea	Bacteria/Archaea	MYYGDRVVNVDRMHIENFRSVKNLDVKLDKINALIGPNNAGKSNVMKALSIVLGESWPSSKIVDDNDYFDRDRRKPIKIQVMFDQHFVDSRYGMKVYGFGFECQNDDVNFLALDSSGDPLKYSKGTPVRVSQEMKDEVSLVFVDIDRQSTQQIRATQWTLYGKILKFLGSKIPENNKAQFLKAVISAFNSEIFNISPGSDLRYLEEQLKNSVKDHTGFDLTLELSILDPVEAIKNVRPYFKEGTNPSKYDPEEMGAGTQSALSVSIARAYSEIVKKSVILAIEEPELHFHPQACRNFYNRLRLLSESGLQVIYSTHSPYFVDVSKFESLHVVRKKNSTTTIESGLTLLSTGSQQNRIITKFNEGVNQALFADSAVLVEGPDDEIACKAMFEKQGFDLYK…
OWP55356	OWP55356.1 C1 Cuniculiplasma sp. C DKE	Class 1	Archaea	Bacteria/Archaea	MALVSSISIENFRSVKSLDMKFHRLNALIGPNNAGKSNVMRALEIVLGESWPSNRIINDNDYLDRDRANRIKIQVRFVTPFSGPRNSGQIFGFRFECQDDDSSFVALDSAGNPLKYPGSSTIVKVSQEMRDEVPLIFVDIDRQSSQQVRATQWTLYGKILKFLGSRIPEDKKEQFLKTVINAFNSEIFNTSPGSDLKYLEEQLENSIKDYTGFDLTLELSTLDPVEAIKNVRPYFREGINPSRYDPEEMGAGTQSALSVSIAKAYSEIVRKSVILAIEEPELHFHPQACKNFYNNLMQLSENGLQIIYTTHSPYFVDISKFESLHLIRKRNSSTTIESALTLLNSGIQQNRIVAKFNEGVNQSLFADRVVLVEGPDDEIACRAMLERVSFDIYKNNVSV…
HOF61915	HOF61915.1 C1 Candidatus Latescibacterota bacterium	Class 1	Bacteria	Bacteria/Archaea	MRLIRIRIENYRSVKSLNFQPGILCALVGENNAGKSNILRALNLILGESWPSERMFSEEDFFNHDTSQDIVVEVWGDTPYSFNRNGADLECHGLRITVGHYKRAVKSKGKCAGDLKFDFYPIDSKGEQLKAPDQRFTKGVKPTWSPVRVSNDIRDAFPFVYVDVRRDYARHTPGSRWSVLSRLFAGVNDDFQRADNTVTDDSGNSVPRREAFRRKVDAAFDLLRTPEFRKIEDAIRTHALRQVGLDPTSSDIRVEFRPFDPINAYKNLAMVLCEGAQEFEAGDVGAGYQSSIVVAIFRAYQEISRQGAIIAIEEPEVFLHPHRQRFFYKVLADLAASGNQVFYTTHSAHFVDIVAPENVCIVRRTCVEGTSVFTCPSQQWSPDQKERFKLEKEFDPERN…
ADW21107	6P74 A Thermus scotoductus Class1OLD	Class 1	Bacteria	Bacteria/Archaea	MRLIRIRIENYRSVKSLNFQPGILCALVGENNAGKSNILRALNLILGESWPSERMFSEEDFFNHDTSQDIVVEVWGDTPYSFNRNGADLECHGLRITVGHYKRAVKSKGKCAGDLKFDFYPIDSKGEQLKAPDQRFTKGVKPTWSPVRVSNDIRDAFPFVYVDVRRDYARHTPGSRWSVLSRLFAGVNDDFQRADNTVTDDSGNSVPRREAFRRKVDAAFDLLRTPEFRKIEDAIRTHALRQVGLDPTSSDIRVEFRPFDPINAYKNLAMVLCEGAQEFEAGDVGAGYQSSIVVAIFRAYQEISRQGAIIAIEEPEVFLHPHRQRFFYKVLADLAASGNQVFYTTHSAHFVDIVAPENVCIVRRTCVEGTSVFTCPSQQWSPDQKERFKLEKEFDPERN…
MCP4551308	MCP4551308.1 C1 Bacteroidota bacterium	Class 1	Bacteria	Bacteria/Archaea	MTIKSVYIKNYRSIGPNGLTLKFESNLTALIGKNNVGKSTILEALNIVLGDKWPKDSMFKLEDFYQKNTENDIEICVYFAKPIEDTIKVENWYDHKIKIAGFKFEFKAYKKNTEQHLKGELHHDYSCIDTSGKVIRTPSKAPRKGKHKEFLSSFINILRVTKKYRNQIPLAFIPVDRDISKYAPHKYYSLLGTLIKQIRDTYKFEQEETTISKEVAEYLQIETKVNKIHLFESLINKANESLKTEELTNISSLIGKYLKELIGENSAQGVEFDFAIQNIWDQFKYLELSVSTNDLNLPADRLGSGFQSLVVISIFRTYCEIINKDSIFLIEEPEMSLDPHTKKYFYSVLQQIATKGTQIIYSTHSSEFVDITRYKDIKKIIKDSSNNTNVYPEDATEII…
MCP4269689	MCP4269689.1 C1 Candidatus Brocadiaceae bacterium	Class 1	Bacteria	Bacteria/Archaea	MRITKVSIQNFRSIRSLEFEPAELCVLIGGNNAGKSNILKALNIVLGDRWPGTTSIDEQDIFGHDPSLDIDISIWFDAPQEVRGDIGGPVEVWGIRYHATKYKKASGKHKKGDTKTDFLCIDNDGNTVKVLKRPNPNAKPFPQDAKVTAAIRDNLPAVFIDVDRSASYHLSGSKWSILGRLLHGVSKQFKEDAIRYKAFREKFEEARKVLRTDAFVELETKVIEHLRTHTGLPDVSVILDEVDPINLYKTFSVLFKDEKTPEPVDAERMGSGIQSAVVISLLQSYRELRKENAVLLFEEPELFLHPHGRRHLFRLLCGLADNGTQVLYTTHSQDFVDLTTLDNVSLVSSTPEDGTIVDAPDSPAIGVDWKEKLKIAKHFSSPRNEVFFADSVVLVEGVT…
RLE45874	RLE45874.1 Candidatus Woesearchaeota archaeon	Class 1	Archaea	Bacteria/Archaea	MIKKIHIENFRSIKTIEFEPKNLCSFIGENNVGKSNILSAIDLLLGEKWPANRLSESDIHNHDESLEVKIQIFFDEPIKHEYYRKILEIDGFALKYNFNEGTILYCLDETGGEVLTQYGKGLYLNNAIRGQIPCVFIGVNRNLERELSGSQWTLFGKLLKEIEKEFLEDDNRKYEYQRGMNDINDLLRIESFNRLEGIIEEHVKKLTGFVDADLRFVEPTILDHYKNLDLIVKESYDFDKFSALVMGAGLQSAIVIALIQAYKELRKTGAILLIEEPEVYLHPHARRYFYSLIKDLSGEGHQIFYTTHSTEFVDLPNYETICIVRKTASIGTKINQVRHLPIPEESKEELKLLTQFDAARNELFFARKVLLVEGQTERFSLPHLFVLKGIEPDINGISV…
MDD2666650	MDD2666650.1 Methanocellales archaeon	Class 1	Archaea	Bacteria/Archaea	MKKMAIKKIHIENFRSIKELDFEPTMLTALIGKNNVGKSNILSAIELMLGERWPPYAIKEEDIYNHDERLTGKIELYFTDPLIHAYYKNDIEVCGFRLEFDINHGGNLSCIDESGNEVVTQYRKPLLLSNAIRNKVPSVLVSVNRDLSKILSASQWSILGKILKDISEEFKGDQVKVENFCDKMGEATGILKIDSFKKLEKIIVENVKHLTGFYEAAIRFKEPHVLSHYQNLQLVVKESPEYEEFSALEMGAGIQSAIVVALINAYKILKRTGAVLLIEEPEVYLHPHARRYFHKLLRELSEEGTQVFYTTHSTEFVDIDHYEDVNIVRKNSSRGTYICQGRNISIDTTSREQLKLSTEFDAGRNELFFAEKIMIVEGNTEEKTLPYLFLLKGCDINKE…
MCD6490400	MCD6490400.1 C1 Thermodesulfobacterium sp.	Class 1	Bacteria	Bacteria/Archaea	MAIRRIYIENFRSIKRLDFKPSMLTALIGKNNSGKSNILKAIDLMLGEKWPPYTISEEDIYNHDENLTVKIELYFDEPIIHTYYSENIEINGFRLEFNANYGGNLACIDEDGNEVMTQYNRPLSLSNKIRNKVPVILVGVDRNLSKILSAGQRTVLGKLLQDVAQKFENSEDKVEEFNQKMEEATEVLRIDTFRELEQVIVENVKLLTGFYDVTIRFKEPNILSHYKNLQLVIRESSDYDEFSALDMGAGIQSAIVIALLNAYKMLRRSGAILLIEEPEVYLHPHSRRYFYSLLKDLAEQGNQIFYTTHSPEFVDLSNYEYVSIVRKSLTEGTKVKQAQLTLTPGSKEELKLLIQFDASRNEVFFANKVMFVEGPSERYSLPHIFKLKGIDINREGISI…
MDD2377902	MDD2377902.1 C2 Bacilli bacterium	Class 2	Bacteria	Bacteria/Archaea	MKLSKVFIKNYRNFLDEEININKNSLIIGPNDVGKTNLLRAIRIVLDKTFSSLQLEPEEKDFNIFSSEDEITITLEFDEIDYEEQTNIYAKLGKFIKDEKTYITYKAHKHNEENYCFYIGHSRNIDEMTTIPRQSILNAIHCVYLDSSRDLKNFLKKAKISMMDNYKKNRNSEELKEDEILVDRINENVDNLNDDVENISYIRKSTKYIMEELSEISDHNNKLDIRLSSFNDVDDITKNVELVSTVDGKMVEIGGDGRSNQIYMSMWIKDINETLDENNKFVIFLIEEPEAHLHFPLQAMTIRRLIHNIKNQLIVSSHSPKIVTEFEPNSIIRLYFDLSSKTKIANNGCSESIGDELLNFGYRNNLINGEMFFSNKVLLVEGPSEVLLYKNLALQLEKD…
WP_156987024	WP 156987024.1 C2 Paeniclostridium sordellii	Class 2	Bacteria	Bacteria/Archaea	MRIEHIKIKGFRNFKDAYINCTNKNLIIGSNDVGKSNLVYALRILFDKNLTEEQVNLTESDFHMRNKNQRVVIEVAMSGINEDCLISHFGGSIKGGKLKIKYCKDFFGEYELYQGFDDCNMKKIPGRTYLKRLNIEYIHTNRDLDSYIKKNKKLIINNYIDKLVNENPKSYKKQIERINKLNRDLMYLNDSISEIRFISDSMKVISEELNKLSVHNNPVNVSLVAGNNDIQEMLYNLELTMDIHNKRMEVGGDGRKNQVFISTWIAEQKMKINSSEVKIIAVEEPEAHLHPHQQKQLAKYLINNIDSNLFITSHSPQIISEFNPDSIIRLENRYELGTVVGGNNKLDMMSKFDELAYRLNLIVTEAFFANVVILVEGPSEELLYRALANYLGISLDKFN…
MBD3157971	MBD3157971.1 C2 Candidatus Lokiarchaeota archaeon	Class 2	Archaea	Bacteria/Archaea	MQISKVTLRGFRNFKDATINLSRKSLIIGCNEIGKSNMLHALRMLLDRQLSQADLEPQDSDFYAHEDTNDIEILVQLSGVCEDCILAKLREHVSDEGTTYLAYQATRDPISRRKKYRILVGRDIDALAEIETRFYLRVLNLEFMGSRRNLLSFIRRERKYLLQDARENREEGEVERDNETLGKIQSKLREVNEDVASLVYVSNATNSLNEELYDLSIQNSTQEVVFDTGAADPSLFVDDLNLASRVGEKTLAIGGDGRTNQIHLALWTARKKVVLDPEEEPLSVTIFCIEEPEAHLHPHQQRKLANYLSDTLDAQVIITTHSPQITCEFSPNSIIRLYDNRPDTLAAGDGTNPFVEEAFIEFGHRLSIIPAEAFFSSLVLLVEGPSEELFYKALAASIG…
MDB5144562	MDB5144562.1 C2 Mucilaginibacter sp.	Class 2	Bacteria	Bacteria/Archaea	MLLSTVKISGFRNFKEATINFAEKSLIIGANDVGKTNLIWAIRLLMDKGISEYDVEPQDSDFYAFEDTNEFSILLCFKEVKEDCVVAKLKGKISDTDELYLQYKGYRDAVTKTKTYKLFAGKDIASLEEINDRYYRKVLNLKYISSRRDFHNYINKEKANLFQTAKESREDAEVKKDETLYAEISTSLTTVDKKIPELSYIAKATETINTELNKLSIHHQTQEIVFDANTSNVDSFINSVSIASKSNNKNLVIGGDGKLNQIFLSLWASRNKLADDLEEVSIICIEEPEAHLHPHQQRKLAEYLGSTLNGQVLITTHSPQIACEYSPNSIIRLVPTNAGTKAASDGCSKIIDDAFKSFGYRLSIIPAEAFFADVVFLIEGPSEEMFYKTLAKQLDIDLD…
WP_273397973	WP 273397973.1 C2 Thermophilibacter mediterraneus	Class 2	Bacteria	Bacteria/Archaea	MRIANLHIKGFRNFVDESIDFDEKTLIIGGNDTGKSNLLYAIRILLDPGLSSRDLELSPSDFCIYSDSDCIEITARLEDVVEDCAISALHGAAEDGASVIRFFLRRNEEYEILTGPSEDMLEPRNGRTYLKNLAVEYVGSGRDLSAFIRRQQNRLLDIARNQRTENQEAEDANSVECIQKDLLDLNDAISSLHYVRDSLAAVNSEMGAISIGNEGYTARLVAGNTDANKMLDNLQLAYLYGDSPLVFGGDGRGNQLYFATWMSEQRLNKRPERAIFYAIEEPEAHLHPHQQRRLAEYLSSSIDGQVIITTHSPQIVERFGDGKILRLAFDNGNAQASHAHGCSAEVDDALSRMGYRLNAISSETFFSSGVLLVEGPSERMLYTALARSLYEDADRLNVS…
WP_023519032	WP 023519032.1 C2 Enterococcus mundtii	Class 2	Bacteria	Bacteria/Archaea	MTKIKLIKIKGFRSFENAKINVAEKSLIIGANDVGKTNLIYALRILFDKKISENDLELFDSDYCIYSSNKEISIEVHLENVVEDCLVSIFKGLIHEDKTIIKFVKEKGKPYTIYCGFNDETMTAFDNRFYIRYLFMECVDTKRDLNKFMKKERNTLLDNAKRSRKQDEVCIDENLEDTLQTSLTEINKSIGNLKYIEKALDTVNAELKKLSIHHDKGTLHFTAPETDMSKVLSDVNLSFKEENQEIGVGGDGKNNQIFLATWISKQTLNENNDDYVCFYVIEEPEAHLHPHQQRKLSSYIMEKFTSQIFITSHSPFIGTNFIPKDIIKLIKKDGRASAASNGASEEISEGVDEFNYRLNIITSDLFFVDGIILVEGPSEKIFYQALCDQLEIDLDFYNF…
WP_302805762	WP 302805762.1 C2 Holdemanella biformis	Class 2	Bacteria	Bacteria/Archaea	MRIENIHIKGFRNFDDEKITFQDKTLIIGANDVGKTNLIYALRLLFDKSISERDLELSDSDYNAYSKTDKIEITVTITNVVEECLLSAFTGAVKDGTVLIRYTNSKNGAYKLFVGFSENTLEEITTRQYIRRLNMQCVDTNRDLLGFLKRERAQILQLAKEKLSEDEIASDEKTSIEIQEKLDSINGQLNSMNYINSALDHVNQELDELSIHNEDQNIKFVAGESDADKLLKNLKLAYSSEDHILTLGGDGRNNQIFLATWIAKQNIQKDIDCVTFYAIEEPEAHLHPHQQRKLSEYIQNHFNDQVLITSHSPHIASRFDSNCIVRLYSEAKFTYSACGGCSTILQEVINKFGYRLNALSAEVFFADGVFLVEGTSEVLFYNALAKALNIDIDRFNVSI…
MDY0315947	MDY0315947.1 C2 Bacteroidales bacterium	Class 2	Bacteria	Bacteria/Archaea	MQIKKIEINNFRGFDNFTIVDFSGNFTIIGKNDCGKTNLCYAIRKALDPEIRRVPFNEADSTNSNKENISIKIVLDVSNISAENRSKLNTFVDRDKTITVELIAEYDKDTAFYNEHLIFGSKDRSKKIPTNITNSLDKVLDVIYVNPGYDIDRDKNIFFAYRGKKDKEDEKGLTLKVEEKVKDLNKAISEEEVVSLINKQLNENEEFNKIFDSIKFKTSSNINASNIYKSLEIQPFNDVNENLNNIGDGKNKTLSLLLKILSKNPEKEKILICEEPENHLYPQLQRSYSQLASSLNVGQFIITTHSAHIIDFNKMKKIIKMTRNNNIVSTVSTNINGELFDSFGHYFNEDVSQSLFYDTVMLVEGFTEKYFYNRLMIDDSFFRDFCTKQNLGVFAIGGI…
WOO87753	WOO87753.1 C2 Mollicutes bacterium LVI A0039	Class 2	Bacteria	Bacteria/Archaea	MYIEKVMIENFRNFRRVQFNTQEKNIIIGVNDVGKTNLLTALHKLFDYKQRNKEILDTDFHKKSINNNITICARINFEEEDLYRDILISNIKDLRKNETQNQLDIRLTYRKDDITTMEWKCYPSEDDWINIPSFGINRLLIDNIFSTEYIDPRIKIETNFKNFKNTIISDIGKDNLSELVDIEQKFTDVNSLVQELPEVGVINEKLNAQLENLDMNFEVKVQSSIGLNGVYDNLDVFMNEKGSDDNVTNYPTAGDGRKKVVEYAMHKHNIENTTRKIPITLLEEPENHLHISLQKQLSKTMFEIGIVFVTSHSAELLHEIPEGVNVIKLESKGSSIFAENACIEVPDEIQKLKQLYQREIVNAMFCSNVFLVEGYSEKIFWEFVLNEKIKTSEDRNNIY…
MBY0346124	MBY0346124.1 C2 Neisseriaceae bacterium	Class 2	Bacteria	Bacteria/Archaea	MRFETLELKNFRNFKDAKVNLANKNLIFGMNDVGKSNLIYALCLLFDSKIRNENILDSDFYQHKTAEPIVITCCLNINEDDKHSKMLRAEVVSEISSDSEKLYIQFKATSKGTDDHLVELFWGSDFKDLAAIPSYGVNRTKLDKLFETIYIPSGIELENTFYKLKKEILATVSGDDDQSIKDEINASNEQINKQIQSLTSVQEMKKAINGSLKRFDQQFTAEITSSQSVGDLYKHLMLYTQNHGDTGRYPTSGDGRQKKMMYAMLIQLLDLKTAGSKIPLLLIEEPENHLFLSAQVDLSGALFAEDTLTPFVFLTTHSPQLFYKISNDAQLIRLYRQEVQNESLATQMQSAVANFSEKQSVNYQKLKLKLLENLAHCLFVERVLLVEGPSEKLLFDAVL…
WP_147666300	WP 147666300.1 C2 Cerasibacillus terrae	Class 2	Bacteria	Bacteria/Archaea	MKFKKIWIRNFRNFKDIDLELNNKNIVFGRNDFGKTNFLYALRFLFDPTIRKNGFDITDYHKRNTDEKIIICIELDIKKECDDNKFIRARVGGATAFSEGSLFIQLEAEFDDSEQIGNPVLRWGGNLDELELIDQRGIVTDLDRIFEIVYVSPNISPSDLFKKHRNLLYKETKTDKMDEIKKAIKSLNKAISTDERVQQINAQLSERYKEIKEEDIEITLKSEHEINGIFNHLIPYIIDGSSEIDDLYPTAGDGRQKILAYALTNLIEELKIEEKGDKRISIFLMEEIENSLHPSMQEMVSRHLFETSKETYPYLFITTHSEHMFTYMNDVRLIRIYKSEEDTIHNNSTFFKVPVNYNYTRKTYNEMLAQALFYDRVLLVEGMSEKILFEAIIERMIAE…
WP_259717010	WP 259717010.1 C2 Weissella confusa	Class 2	Bacteria	Bacteria/Archaea	MKFDNIEIDNYRNFESVTTALNNKNVVFGLNDSGKTNFLTAIRTVMDYRFRNNISENDFFELNTQKVIRIKIRLQIDLDNEDSQHLVSEMKSARTDKGESEFVYVLLVSEWDDQNMMANTEIFWGNDPDDGNLIQVPAVGLNRTQIDSVFDVVYLDSLTDGGKSFNTYRRGIDTSTSAGDENLTKKIAEKFSEINGLVASAEAIKSAQHILTDEYRNLRQEEANVVIRSEQTMGGFTNNLAPYISFGKDNPAYPAGGDGRKKILAYAVQNALVKQRQNQKSKITVFLIEEPENSLHKGLQKSLSRRLFDEDIYRYFFMTTHSSEIVSEMDRTMLIRISDQRMMGTIYRVPDEFRSIRKGYNAPIAEALFYDKVLIVEGPSEKLLIDAIGESLDLFPEEN…
EJR29742	8SM3 A Bacillus cereus VD045 GajA Class2OLD	Class 2	Bacteria	Bacteria/Archaea	MKFSNITIKNFRNFEKVNINLDNKNVIFGMNDIGKTNFLYALRFLLDKEIRKFGFNKSDYHKHDTSKKIEIILTLDLSNYEKDEDTKKLISVVKGARTSANADVFYIALESKYDDKELYGNIILKWGSELDNLIDIPGRGNINALDNVFKVIYINPLVDLDKLFAQNKKYIFEESQGNESDEGILNNIKSLTDQVNQQIGEMTIIKGFQQEITSEYRSLKKEEVSIELKSEMAIKGFFSDIIPYIKKDGDSNYYPTSGDGRRKMLSYSIYNYLAKKKYEDKIVIYLIEEPEISLHRSMQIALSKQLFEQSTYKYFFLSTHSPELLYEMDNTRLIRVHSTEKVVCSSHMYNVEEAYGSVKKKLNKALSSALFAERVLLIEGPSEKILFEKVLDEVEPEYE…
NFT91634	NFT91634.1 C2 Clostridium botulinum	Class 2	Bacteria	Bacteria/Archaea	MLRFNKINIENFRNFLKLELDLRNKNVIFGLNDIGKTNFLCAIRFLLDRDFRKNGFVDSDYFQKDITKIIEITLEIDISQENDDDKKIFTYMKGAVSSSTKVVYIQLKASYSKESLLGQPMLYWGDDLSNLEDIPSTQSYYEIDRLFNVIYIDSSIQLENVFKKYISGSFRDENSLTEVEREKIIGNINSLNNSISELSNVRKIQSDMLNEYNNYRTEKGLSIAIRSEIEVDNISSKLTPYICYNSEKTYPTSGDGRRKILAYTLLSLKNKSLEDKKINIFLIEELENHLHRSMQLSLSHQLFSNILFKYMFLTTHSSLLVSQMDDVNLIKLFKYDNTDGKSYYYKVPKLYNNMKKKLNQRLADAIYADTVLLVEGPSERILFETILEYKCNEYEALGG…
WP_316065558	WP 316065558.1 C2 Veillonella sp.	Class 2	Bacteria	Bacteria/Archaea	MKFSSIRIKNFRNFEDINIKLSNKNVFFGLNDVGKTNFLYALRFLFDRNIRKNGFIDSDFFQKNIKNEIEIVVEVDISDTDNDASKLIRSIVKGALRSGDNSLYIKLKSSYNSQLQYGEPQLMWAGNETNYESIKQIGSFTDLDKIFNVIYIDAYVNLKELFSRSLRYILPDASEEDYDIQKLIDEDIRSLNSHISDLSNVKSIEEELTPIFNSYQGKEHKVSLKSEVSVNGYYSNLTPYIGPDSEELYPTAGEGRRKLLAYALYKLLMRKDEGKKINLFLLEEPENHLHKGMQLSLSNVIFNDDAYEYLFVTTHSPFILYEMNNVNLVRIYSLGNINSKSYIYKVPYDFEKSRKLLNSFLAEAIFANRVLLVEGPSEALLFNKVLLSVKPNYEALGLY…
MCL2032579	MCL2032579.1 C2 Methanomassiliicoccaceae archaeon	Class 2	Archaea	Bacteria/Archaea	MMMKISSTAWQDGSGDKPNNKWVEKRLDESNQKDIGDKHMRFKSIEIKNFRNFDNIKVDIGNKNVFFGMNDIGKTNFLYALRCLFDRNMRKFDLTESDFHKRNIETKIEITACIDIKDADSPDTEKLRAKMKDAICSSDAEVFIRFTASYNNQMNCAEISMQWGGDAEKLKDIRSNNNGYFDIDSVFNVIYINSYIDLQDLFKKNIRTLIKNKESEEEKDSLTENNIKTKVKEINQEISKLSGIQEFQNKLTPSYRKMRDEDVSIGIKSTFAINHLYSDIVPFIQQDNDDNEYPTAGEGRKKLLAYSIYNLLSEETAEKKINLFLIEEPETHIHRSMQSALSHFLFNSEANDNKLNYLFISTHSPFILSEMDDLHLIRLYNPNKITASSESYVVPDVWK…
CDC82817	CDC82817.1 C2 Clostridium sp. CAG	Class 2	Bacteria	Bacteria/Archaea	MKFEKITIKNFRNFENVNIDLSNKNIFFGLNDVGKTNFLYALRYVFDKDIRKQNLTESDFHNKQYDKPIEIIITIDISDIHNSDCQKLRAQLKGALLSKHNKVYIKLFAEYNKTEMIALPILSWGGEMDHLYEMKQRGYLYEIDYVFNTIYIDSYVDLNTLFKKNVSQIIRNEKEEDRDTLEKIQNTVNELNEHISELSGIKEFEGRLTPEYKKFHDEGISVSIKSEIAIKGLYSNVIPYIKQDDDDNLYPTAGEGRKKLLAYSIYDILSDDTSESKINIFLIEEPENHLHKSMQIALSQILFNDQKYTYLFVTTHSPFVLYEMDNVNLVRIYNQKKTNSKSVFYKVPDDFEKNRKMLNRCLSEAIFANKVLLVEGPSEYILFNKVLSVIHPFYESDGI…
HVY31273	HVY31273.1 C1 Polyangiaceae bacterium	Class 2	Bacteria	Bacteria/Archaea	MSPPASPTAPRFSFARIQIKNYRNFREVDCKLGSHVVLFGENAAGKSNLLRALRLVLDPDLPDSERRLETEDFWSGGTAFAGTEVVISVDFVGFEGDDSLLALLGDHVLPTSPKTTPTARLTYRYAPKDTIPAEKRATAKKEDYDFAIYGRDDPSDEVDRQLRRHIVLRVLGALRDAEGDLRMWRRSPLRPLIEFVEKHVDATKLHQVAKDIDTATNALVADHALTVLKEEVTGRLEKMIGAQQPLAPTLGFASTDPERLLQSIRLFSDNRLRQLSETSLGLANAIYVALILVYAEWQEEENEHAALLLAIEEPEAHLHPQLQRSLFRDLLSRTRPVIVSTHSPNIASITPLDALVLVTSDSKESKLVSLIDATLTAQQRQDLQRYLDVTRAEILFSRG…
MCC5785105	MCC5785105.1 C1 Phycisphaerales bacterium	Class 2	Bacteria	Bacteria/Archaea	MKLSRLIIKNFRNFESVDVPMGQHTVIVGENATGKSNLLAAIRLLLDPSLPERSRMLRAEDFWEGLNDPITNAHTIEVSVELQDFSDNKRALAVLADCIVNAEPLTARISYLFGPLLDPDDPPKSLDDYEYVIYGGDNRDLPLGYNLRRFVVMELLPALRDAEGDLSGWRRSPLRPLIQAAQDAIASRDPDLIPNVAKSMETAFGDVTSIDEIAQLIGTIQSRLVALVGDDHAVDATLDIASTDPARLLRSLQLVFDGEAKRTISEASLGASNTLYVALRLLGLEAAEDERTHTFLAIEEPEAHVHPQLQRVMYRSLLRDSAGNADIQSLLLTTHSPHIASVAPIRSILLLRHTGTASVVRSGAQAGLDECDVHDIERYLDVTRAELLFAKRVLFVEGD…
CAP51796	B0RTN2 Xanthomonas campestris Class2OLD	Class 2	Bacteria	Bacteria/Archaea	MRISRIRLINFANFSDIDIETGESIVIVGENKVGKSNFIRGLQLILDPGLSERDRQLRLEHFWDGLGEDKVGETVEVSVDLTDFTDDPRLMAHLNDCVIDPGPPMVARLTYRFQPKTGLGHAPESLKDYEYVIFGGDDPDMRIGGALRRMLPIDVQVALRDAEKDLASWRNSPLRPLIEDLAASLNDDTREEIQNQVDQAQRELAGHEEVVATAERISERLIAIAGEQHAVPMSLGLAPTRVDALLRSLRLLIDNGVRGVGDASLGTANLIFLALKSLELDRLVSDGERDHTFFVVEEPEAHLHPHVQRLIYRYFLGTGAEDGDEQPPLTTILTTHSPHIASVAPIRSIVLLRHDAAEGKTVAVSTANAPFTQRDEEDLQRYIDVTRGEIFFSRGVILV…
WP_011852403	A3NFC3 Burkholderia pseudomallei Class2OLD	Class 2	Bacteria	Bacteria/Archaea	MHISRISISNFANFKALDVETTESIVIVGENKAGKSNFIQALQLVLDPGLSERDRQLGLEQFWDGLGENKLGATVEIAIELTDFDDDADLVASLVDCLVDVGPPTVARLTYRFRPKASLGGAPPLSLADYEYVIFGGDDEDNAIAAMQRRQLPLDVQAALRDAEKDLSSWRRSPLRPLIEELTFDLDAEAREEIQQMVSEAQTDLADRDEVVSTAERIGARLLAIVGNKHTVPIKLGLAPARVDVLLRSLRILIDNGARGIGDASLGTANLLFLALKSLELDRLVVDGERSHTFFAIEEPEAHLHPHVQRLVYRYFLGESPGHDRPSNITTILTTHSPHIASVAPIRSVVLLRHDPISGATTATSTATAPLTDEDEDDLQRYIDVTRGELFFARGIIFV…
MBS1902861	MBS1902861.1 Bacteroidota bacterium	Class 2	Bacteria	Bacteria/Archaea	MYLQQLSIENFRNITSLALSFSHGLNVIVGENNIGKSNIVDAIQIGLGSLQASRDDLPYAMGSNATIKIALTYKPESEAERAAFLDILDFDAEHPEASTARINFEWSFSNDTNKWTRRRWGGRDPDTERTVPEDVLQALKVTALDALRDSVSELRPGPRNRLASLFGLLAKEDEKATIVEVFRKANQELKKDPLVKRTSDLLQSTLTGSTGKTLGQSTEVATSESEFERIVRNLKILIGDSEAHELSANGLGYNNLLYIACVLAELGSSQEGDYPLLLVEEPEAHLHPQLQTILASFLSNGLRDVAQFKRKPQVIITTHSPTIAAHVMPSQIRYLYKDNKGAVRFFSFEGILSKSEERRVQRMLDVTRASMLFAKGIIFVEGESETILLPVLAERSNQD…
WP_046478118	WP 046478118.1 Candidatus Filomicrobium marinum	Class 2	Bacteria	Bacteria/Archaea	MYLKELHVTNFRNVGNGQPLCVPFQQGLNLIVGENDAGKTGLIDAIRYCLGTRGQYYERITISDFFCGDGQQSKEFSIRCVFDGLTPDEVGNFAEWLTNIPGEDGQPGRSELQVSLTAKLQADESVYPERSTGSGKDVDGKLREYLQATYLRPLRDASAELRPGRRSRLAQILQTLPEMRPEKDATVADTLAKIMVDSQKNISDNKTIKNIEKRLREEYLADAALTGTSLLPKLGMGVKFSFEQVIERLQLELHPPNGVNLAVNRGLGLDNVLFMCAELLLLQSEATAQLPLLLVEEPEAHLHPQMQSSVIAMLDNQATNRRKAQILLTTHSPLLAGSADPQNVIMIGAGTTFPLSSSHTKLEPGDYKFLRRFLDATKANLFFAKGVVMVEGDAEVLLL…
WP_303497774	WP 303497774.1 Alteromonas stellipolaris	Class 2	Bacteria	Bacteria/Archaea	MYLSSVSIKNFRGFESTEVTFNKGLNLLVGENDAGKTSLIDAIRLVLDTNSAEWVRIKYSDFRSGSTKLNITLKFCDLSARDAGAFAEYLTFEQEKGGRVQCVLYITLTAFINDTKANYSQSIRTEIRAGSGETGPSLDRDTRMYLSTTYLKPLRDAENELAAGRMSRLSQLLNSKGSIGGNQTDIERLITLIVTANQSIKADTSISNVQGSIEKLLQQITFTDTPFKPVIDMLGSKNFADMSAVEKNSAFKAIVERLTLGLNETGLSHGLGYSNLLFMAAELMLLTQDEEGFPLLLVEEPEAHLHPQLQMKFMQYLVETQQGLQCILSTHSPNLASKVSLENLILMNKGQCFPLRRGATLLDKDDYPFLEKFLDVSKANMFFAKSVMVVEGDGENILL…
WP_026649390	WP 026649390.1 Blautia wexlerae	Class 2	Bacteria	Bacteria/Archaea	MFISKLSIDGYRNCCEKSQISFNKGLNILVGENASGKSTIIDALRLIFKDQEQSYITEDDFYKSFTQDVKNNNIRIDVTLEDLNQEEKITFLSWCNANFDAELHLEVESNPSPRGYFKKSIWGGKSKASAFEEDTFDFINIIYLPALRNAEEKLTNGRKSRLALLLKHQYKTEERKNELVEAFDTFNKSVIKNKDNKFDEITKAKKDINTAMENAMGNVFGQSINLQFTENSFSSILQNIKMVFFPDMGEMNDEKFRDVAINSLGYNNLLYIATVFAELEAIDSNLFTILLIEEPEAHLHPQIQAKLIKYLQKLSDEKDNLQIILTTHSAVVASSVSIDTIIYVTGKNTGIDVRKLSDFELSEDIKNYLNRWMDITKSTLLFSKGVILVEGICEAMLIP…
WP_012617447	WP 012617447.1 Methanosphaerula palustris	Class 2	Archaea	Bacteria/Archaea	MFLEKISISGYKNFNENFEICFSSGLNVLVGENGVGKSSIIDAIRLILSEDEYGRSGISEKDFHRPFVKDSVASNKIKIVAHFDELSDFEEIAFLPWREDKNEARLSLVIDDTQNNRGRYNRKIWGGVSQSNPYEKELVELINCIYLPPLRDAEAKLREGRGSRLARLILNLNKEEFLKAKRDGKSLKIEEKVNSFYNDIVNDKNEPIFKANELIKNSLKNAIGTVFGQDTRIQFSETNINRIIENLRLFFFPEINQNGQEFNYRSLEENSLGYNNLIYLATVLAELRPIKEVESDEPEFLKILLIEEPEAHLHPQLQIKLLKYLQKETENSNIQIIITTHSPVLASAVSIDAIIHLSFSKDRKTIATPIRKCGLPSPSKAFLTRWLDATKSTIFFAKG…
WP_204681699	WP 204681699.1 Flavonifractor plautii	Class 2	Bacteria	Bacteria/Archaea	MYLSALQVKGFRLFKNSTTVKLHRGLNLLVGENGCGKSSVIDAIRILLNESEFFHRGLREEDFYQEYGVSTLPTLPISISGIFADLNDAQKIEYLTWLTPQFNAKLNVEYQYNVDSRRMFKPKRWGGNSCNSIFDWEPLEDIQCVYLPALRDAERSLRSGRGSRLSRFITNLSADELAQRRKNHEKMPLENDVFQFNQTAADKEDIKRANELINRSLKNAVGAIFGQSTRIQFNELSYERIVESLQILFSKSIGCTELESFRNLSENSLGYNNLIYIATILAEFEGLKDRYTTPRILLVEELEAHLHPQLQIKLLKYLSQQALDYDIQVIITTHSTTLASVVPIDQIVSIHRAKDGALIIPIKDCGIDNTAKAFLDRWLDATKSALFFSKGNIFVEGIA…
WP_048048873	WP 048048873.1 Methanosarcina mazei	Class 2	Archaea	Bacteria/Archaea	MYISKLNIKGFRFFNDNFTLPLNKGLTVLVGENGSGKSTVIDSIRLLLGEDEYNRSGISLNDFHRPFSVESARPVANIRIDCIFDELEGPEQIAYLPWLKPSNVNQAELHLEAINKEDARGRIRKNMWGGTSRRGIFEWELVNSINCVYLPPLRDAEEKLNSYRGSRLARLLTSLNGSGDEDKRLEEKVKEQNNELLSDPLIKSANGLIKKCLIDSVGEILGQDVSIQFSEINFNKIIHQLRLLFFPEIKEGEIPREAFRDLSENSLGYNNLLYLATIIAEMEAKNYVSTTSLKVLLIEEPEAHLHPQLQTRLLQYLQGAAEENNIQVIITTHSPTIAAAVGLDPVVVMSSSPLSQERKAIALTNCGLDRKTKFFLERWLDITKSVLLFSKGVILVEGI…
WP_347053618	WP 347053618.1 Flavobacterium olei	Class 2	Bacteria	Bacteria/Archaea	MYLSKLKIKGYKAFNEEFSIKFNPGLTVLIGENGSGKSAVIDAVRLLLNEDEYGRIGIQDSHFHKQMTPVTAEKSTDSIEVNAVFADLDIEEQVAYLPWLNESDSSEAFLSKKITNKLNGRGQFDHSMWGGEATLGIFEWDLLNAISCIYLPPLRDAQNKLEAYRGSRLSRLFKRYKPKKGEEVHNLEKQFSAFNKKLANDDTIITVNDAIKKYLKESLGAVMGQDAIIQFSEVSYDRIVERLRLLFYPKISAGAVPGNFRDISENSLGYNNILYLATVLAELEGLEQSDTKHKILLIEEPEAHLHPQLQVKLLQYMEQQAESSNIQVILTTHSATITASCKLKSLNVLTVQDNENPIATLIADCEISPETEFFLERWLDITKSTLFFAKGLIFVEGIA…
GAA1549323	GAA1549323.1 Kribbella lupini	Class 2	Bacteria	Bacteria/Archaea	MYISAITLAGFRGLDTRVALSGPLSIIAGENNIGKSTIVDALRIATSPYHDYRTRTSVSVQDFSHDGRGDRVATELSIALELRGLTGTERGRLATCLTPSISQDSAKLTLTARLDDNERITTEWSGGDLGNDVESFARTAIRHVYLHPLRDAARDLRPGVNNRLTGLISAFTDADGVDRAELEKIVDAANASLAKVNAVGNAKAAILGSLASLTGPGPYAQQSDLRFSPAKYDRIISTLRALMGRHAPLDLEENGLGFNNILYMAVLLAVLKNADEAPLQLLLVEEPEAHLHPQLQDLLMRYLEEQAAGDTQVILTTHSPQFASSARVERMTVLAETSTSTRAAFHLGGMGIEEKDLAFLRRFLDVTKSSLLFSKGVILVEGIAEQLVVPQIAFKLGAP…
AAM05271	AAM05271.1 Methanosarcina acetivorans C2A	Class 2	Archaea	Bacteria/Archaea	MHVKNFRCIKEINLELNSGLNVIIGANNSGKTSILDSLRLALGIGSYSRSIYVSNEDFFVDEFGQKAQTIEIDLTFSELTPEDRGVFIEMLKVNGDGNHELEFHVRYKIEKKNGIEKIRVRYWGGEKEANTIPIEVMELFHIVYLEALRDSENYLKPNRGNKLGQLFLKLVPDETAQEKHAQQIYESITANEDWNELITDARKKINEHLENTTLEHDTLSIDIDFAPVDFTKIAERLKIYIPILKKIKREMIENIFEEEGWEKYFEYPHSDELILKKDIKDLLKNEANSELKFKISKLEKFIQKFEIYQNGLGYNNLIYIATIIGDLIERVNRKSENYIALLIEEPEAHLHPQLQNILFNYFKNIESKNIQIFLTSHSPTITAKTDIDTVILMENSFNV…
HOD61988	HOD61988.1 Bacilli bacterium	Class 2	Bacteria	Bacteria/Archaea	MYLEKFIIKNFRGIKDISLTFNKGLNVLIGENNVGKTAIIDALRICLSYGDQRRDIYISQSDFHLDKNTISESAKSIEFHLHFHIENPEETAWFNDLLSVQEDGTQDLQLHFRFYLDDNIRVKYKVWGGTNEGQSIAPEVLFLIYHVHLGALRDAEQFLRPIRGNRLGKLFANIQIDPDVEKDQEKKEELAKKVRSAVDSDAEWIEYLEKGKEKINEHLKGTTFSNKQHQVDISFLPFDFNRLVDNLKIQMPLYSDELIEGDLTKQKYFELHQNGLGYNNLIYTATVLGDLKQRKQKQIETYSALLIEEPEAHLHPQLQNLFFNYLNKLDNEHGFQIFISSHSPTITAKANLKSVIVLQNKENKIHSLSLKKSGLTDENHRYLQKFLDVTKSQIFFSNG…
MBY0449625	MBY0449625.1 Cyanobacteriota bacterium	Class 2	Bacteria	Bacteria/Archaea	MYLSKLSIKNFRKIKDLEVIFQDGINVIVGENNVGKTTIIDAIRLLLTSSDDEYLSLSEEDINHSALQEGKTFIQVDYTFSGLSLTEEAALIEALVPIETGAEDPPQHHFQAHFSIRYETNDFSTRLRQRRWCGKHEADSIPAGLLDNLRAIYLKPLRDPTQGLMPGRRSQIARLIKNLGEKAPEKKQALEELATRHDGEIKDNELVQDTGSAIYNRLNQILGTELCQSVAMSLSSSDFNRIATKLSLLADQLDIEQNGLGYNNVLYTATVLGQLQQDDQHVYRALLIEEPEAHLHPQLQSLLLKYLHDQVLRSGVPSEEAQETEEQERIQVILSSHSPSFACLAPVDSIISIHHTDNNEIRACSIAAVEIEAKSKNKLRRFLDATRAELFFAKKLILV…
TFW13364	TFW13364.1 Massilia arenosa	Class 2	Bacteria	Bacteria/Archaea	MDMVPEVHAALAALMRARDRCRRPGELEGDDQQQEDSEEAAHDRDYSLPRTLRGDRPPFPQANPERHRSCRGASTNHTQPRATSIQQRIDFEFMSKSWAANDCQAAFLCYILCNHIGVRFRKPEMYLHSLEIRNFRKISRLTVPFSPGLNILLGENNVGKTTIVEALRTLLSNLDEAPVRICVDDLHDASQAKASFRFIFKALTVDQASEFMSAVTLEQDGTFAAAFAVEFEAPDRTGRLKVRRYCGEQDTAPLTTEMSEQLRSVYMPPLRDASRNLKPGTRSLLARLLQRVATEPGLEHCNQILELVDAQLDGAQPIVATREAISSRYNEMLGAQLTQQLHLKLSPQDIAKVTSRLAILADGFEIERNGLGYNNLIYMAAVLGELALADEVAYRCLVV…
WP_331703176	WP 331703176.1 Luteimonas sp. FXH3W	Class 2	Bacteria	Bacteria/Archaea	MYLHSLSVEGFRRLDNIELRFRPGLNLLVGPNNAGKTAVIDALRVLLSTGDEGALRVTDLDLHLGPSGIPASQATFKYIFRDLSPDEEADFIQALKPVQEGGKIVGYEAHLAVRYSSSSLGNRLHVRRWAGEHEEASISVEMLDDLRAVYLQPLRDPAQGLRPGRASQLARLIQSLSDPAAQQEVVDAMKDLDSALKKTESIKETQAAITKRHTDMLGALLSQSLDLNLSPNDFKKVAARLSLLVANFEVEQNGLGFNNLIYMAVVLSELALSKEAAYRALLVEEPEAHLHPQLQAVLLSYLKEVETPGEGEKAVQVFLTSHSPNFAALADLDSIGCVYQSSDAVETFFPREVKFEKRKKEKLQRYLNVTRAELFFARRIILVEGAAELFLVQIMANKL…
WP_066390395	WP 066390395.1 C3b Aliarcobacter thereius	Class 3b	Bacteria	Bacteria	MKEIKITIENLKKIKKLEFTLSLEQGLYAIIGNNGNGKSSLITSIAKLVRPSILKEEFAGSTNNFSNAKITYTNAYGFDVTWQKNPNWHALENYDMMPRYKGFFESSIITGTRFHHLHNKQFVLKAKDVDNSKEASIFIKENLDYIINGTATTHFENLYYVDLEKDKRVYYLKFDEDNYINEFNLSTGEYFLLSVLKIIQTFSNRRQKDELRILIIDEIDIALHPMAQRRFIEKLKEWMVDYNLLVVFATHSLQIINSLESKDIYYIENNEIFNPIYPLYLTSKLFEHTSYDKVILVEDDLAIRFINKMLGDIKYERLLLKLIPIGGWEKVLEIYSQNEKFKYFGKADTLVILDGDVISEANKKPYKIIPKTFLPFRNIERFCVEKLFEKRSNFIDFLE…
RLA43538	RLA43538.1 C3b Gammaproteobacteria bacterium	Class 3b	Bacteria	Bacteria	MITDRIVVENIKNISHLSIDFIFPDSGLIVVTGKNGVGKTSLVKSFNLVSDPQIFQKSAGLNAIRKGSSVSFFIDELPPFSFSFDEKLGVLDSKDVLPSVDTIIAELPIPYGARFQRFSLISNYDAEIRVNIASSDYHEADELIVFLSNIYSSSKFRGLKITKVNKYYFYFVLQDNDYYVREDHLSSGEFFLIQIFRLITSGAKLILIDEFDVALDAAAQVSVYDAIRPLLEKYNSRLILITHSLAFMETVDDGGLYYLENDGSDVTTLENRSFGYIKSDLYGFKGRDRYIITEDIVLNDFLDYLIRENIVSFFEYEIIYVGGQPQVDAMAAKNDSNQIFGPSKDLIIFIDNDIAEQLKYKGESKVLCSPVADIELYVWENRERLLADVVIKPFAPAKK…
MCZ8969271	MCZ8969271.1 C3b Escherichia albertii	Class 3b	Bacteria	Bacteria	MKISVNIQKLQHISNVSVFFDFSDYPLICMTSKNGIGKTSIIKSLALLNDAAIISKTSSIFSINEETKIEITIDEQKFTFESYNNELDTKDILRDESLLNVELPIPYGRRFSEFPSLGTIDRELRELYLKGEYSSAIDLIEFLNKIYDTSKFQDLKEVIIKGKKYYFIPLENNKYIREDYFSSGEFFVISIFKMITSNSKLIIIDEIDVSLDASAQVSLMGAVRDICEINNKKVLFTTHSLAIMRTIYSTGNPIVYLKNVDNQIISSNVSYSFVQLEMFGFKGYDKYILTEDITLEKYINYKLSSLETDNRVKVIYIGGCAQVIDILKRNSTYHFICPPENAIAILDGDARVKYGEINNVLISPFDDIEDEIFRKYNEENDKYNLPNVAPSNAKSKVYW…
MCD6653266	MCD6653266.1 C3b Sulfurovum sp.	Class 3b	Bacteria	Bacteria	MNKFSLLIENLQHIKKLDFEIDIVNSGIMAIVGKNGVGKTMLFKAIQNFTTSNTFKNTSNSYIYKDDSKITYRINEIENTYQFTYNRNVETLDYKGEVDSEIIDKITVELPIPFGERFKQFQKLGNQDKAIRAAIISGNTSKPKELINLLNYIYDSNKFDNLVEINIKLEKFYAIELEDSLYIREDYLSSGEYFIVNIYKYIKEGKKLIAIDEIDISLDSMAQVRFIEKLRELSKEYELKLLFSTHSLALIKTLDKDELFYMELNNGICTYEKKSYNYIKSLLYGFHDYDKYILTEDIMLNSFIEYLLKNENIFPKYILLEIGGDVQVISLMDRNHDKEIFDKQENVISVLDGDKSHMSAYNTRDDILFLPFKSIEKDFFEYFKNGEFGKFSDEQLRSY…
IMG_ID: 2814073797	2814073797 Pseudomonas tolaasii retron Class3bOLD	Class 3b	Bacteria	Bacteria	MLVDLDLSSCKLTCIVGRNGAGKTTLVKAIQNLQFADTFARTSPASIFNTDSAVTYTAEGDKYSFYYDPEIRTLNSKDIIPDEIKASIDAELPMPYGQRFNFFQNIISADLDIRRSIVLDNHERPLELIKMLNEIYSTSRFDTLVEIKIKKTNYYCVLLDDSKYIREDYLSSGEFFLISLYRKIKAGAKLIAIDEIDISLDAAAQTKLAEKLREFCEKYKVNIFFTTHSLPLMKTLLYGELFHLEEVDGIVSPLPVSYNFIKSLLFGFEGWDKYILTEDKVLQRFLEFIINKFCAETFYRFKIIYIGGAPNVVNLMQRNADEKFLSTKDNVISILDGDQADQKHTLNFKNVHCIPLSSVEKKIYEDYLSGAEELVRVSAGLTFHDDKDMFSKLTGRRLM…
WP_212688424	WP 212688424.1 C3b Undibacterium luofuense	Class 3b	Bacteria	Bacteria	MNFGIEIVDVQQIKSLKFNFDFERKSIICITGKNGCGKTTLIKSVKNLISSDTFYKTNSSRSLGESSRIIYGLDENKVIFGFNRKSKTMDSRDSIPRDLRNSFFVELPIPHGERFNFFQKISEIDRDIRHHVVLKKYSQPSQLIDFLESVYSTRKFFNLVEVIIKNSPYYALVYDDGYYLREDYFSSGEYFLINLYKRVKSGYRFVFIDEIDISLDAAAQVKLIFWLNKFNNLYGTKFVFTTHSLAMMKTISSDNLYCMEVVGDGSTVIENRSYAYIKSTLFGFYGCDRYILTEDEVLKDFLEFYISKCFGDTFYKYKIIYVGGGTNTTDLMSRNISEKFFSEDPSNVIVILDGDQKDKKHAKLDNVFCVPFDSVEKDFLCRCLHREFGDFNEIELIIP…
WP_284414827	WP 284414827.1 C3b Acidovorax sp. SUPP2539	Class 3b	Bacteria	Bacteria	MRLNVRISHVQQIVELIFDATLEQGAIVCITGKNGVGKTTLVKAIRNLTNADTFARTSSEDAFNKQSSIEYLLDDQSLKYVYEDSISTINCRTPVPLEYREKIFVELPIPYGERFTFFQRISGLDKDIRRAVAVGMYEKPKELIKFLQQIYQNSDFENLVAIDVKGAAYYCRLKEGGRYLREDYFSSGEYFLINLYRRVAKGYKLIVIDEIDISLDAAAQVRLINKLREFGSQNNVRFLLTTHSLAMMQTVAPHELFYLNFNSETGLGRVENISYNYIRSVLFGFKGWDKYILTEDDVLKDVVEYLLQAYCNNLYFSYKIIYVGGGENTIDLMRRNRKEEFFSTTENVICVLDGDQKKKRIAKDQSVYCIPFESLEKELLAHCLEGGLSAKFDYKKLEF…
WP_161652177	WP 161652177.1 C3a Enterococcus hirae	Class 3a	Bacteria	Bacteria	MSIKSIEIKNFKSIEYIKFNLNELNVFIGKNGTGKTTIQKAIKYFYDNLLVDTSNNMVFDELNPLKKQMSITIEYDFLRIYELATGEYLDKLEKIIYKHNPFIKFEDCINTLKLTLQQTKYQGLVWSHNYDTRYLVKNSHPIYFLYPREKNLLDWDDLWNALGDLVNANAAKNFNDDLTKMLPDKDAKVFKEYIQLLDKFFKEQDLKIFQDSNTNKVISLLQLYFGGSTFVNKNKALEYYSDGTNSKNYILFLAYISYIVSMKRLKDVSVVLDEPEIGLHPRMIDELMDSIVTYSSKVNFILFSHSPRLTSHVLKNLGDVYKLSIRDNYTQINKLVKNKDLRTRLLVTEREASFLYSDFLLLTEGITEYEVFTNNYLQKLFPILKAIDVISTDSNNVII…
WP_166006740	WP 166006740.1 C3a Vagococcus coleopterorum	Class 3a	Bacteria	Bacteria	MTIKRVSIKNFKSIDSATFDLNDLNAFVGKNGTGKTTILKAIEYFFDNLIDLNISNDIFDSNSLYHKPVEISIEFDFSRILKYSSGVYEMKLFSMMLFNAEKYIVTMKQEKNKLPEWNIGYDERYIIYNSHPVYFCDTRSISLTDWSEIWNVVGDLINAKDAREITREISDNIAISEFSKFKKYSNIVNSFMEENGLTIKSDNKKDSILKLLQQQLGGMEFIKQGKELEYYSDGTNSLNYILFLCYIGFEISNNRLKDVTILLDEPEQGLHPKMVDELMYKINSYSKKVVFVIFTHSPRILTSLMNKGGTLYRVRVLNDHMMLNKMYGFSDEREQFFISDRESSCFFSDFILCVEGVTEIELFSHKLLRELFPVLFKVDIVNVDSNDVVLKLFYKTSKK…
WP_185509397	WP 185509397.1 C3a Listeria booriae	Class 3a	Bacteria	Bacteria	MSITRITIKNFKSIQNVSLNIDNMTCLIGKNGSGKSNIIKAIDYFYKNLTENNMNMDNFDTKNIYIDEISIEITYDLKRISQIVKGRYKENLKKMLNEHSIKDEFITIRMVQNKKYGITWNIGYAERALVFNIQPIYVLNTRGIDIEKWSGLWNVMGDIGNSKNIHDVGDIGWSNETAKNDFEKHMGLIRGKLKESNIEIEKSFKKQIMSSLIQIEMGGDRFKLNDEQLDFFSEGTNFYSYVKIFVFLISLVSRQRLKDCLILLDEPEIGLHPSYIEELISSFIESSSSKTKVLLSTHSSNMVKALLKNDAQIYSISLKNEYSKVISMPKLVGGRAKIALTNEETNTFFSDFNLFVEGATELELFQNKLLEELFPILRRVYIVNTKSNNQVFEAINPTV…
WP_227213632	WP 227213632.1 C3a Faecalibacillus faecis	Class 3a	Bacteria	Bacteria	MRNVRVIIKNYKCIKECNIDLSSISFLIGSNGTGKSTIIDAISYFYLNLTQNNISQEIFDKNNYFSNSVSITLIYDLRDIIKRARISLKTFDFDDYLNDIISLEEYNNGILRIELSQIKNKKIEWNVDYRTRSLIKSLFPLFNLNSHIIDYYNWDTVWDMFADLNKISNDEKNSLIKELKNVVDMNTSISNKINKTMKILENEKIYINNFTTKSFTKNLQYLYFSGNKLTKNRKDLTYYSDGETTINYLSVFFSILDEISNIKMKKPIIMLDEPEISLHPTYIKRLANIICKHAINLYILVSTHSPQLVKTATSTTMIDNIYLYNVMIDKNYTKIKKMRSIAESSSSEKYRILNDHISSYFSKGILFVEGESELELFGNEYLQLIFPILEKIDVLKAMT…
CUN65136	CUN65136.1 C3a Faecalibacterium prausnitzii	Class 3a	Bacteria	Bacteria	MPLTRLIIKNYKSIKNCDISLEKLNVLIGENGSGKTTILDAINYFYKNLTYSAASDNVFDENNRYSNELKISLVYDFSQFVKISKSNSDVTPDFLEDKSGEKSRYAGYYKAIIAMASATKDMKLQIELSQVKGHTIRWNYSYEDRLILKSLFPIFYVDVRNLDITEWGYIWDVLAELGKVSNAERETIKAKINDDLLNESHEMSQKLNEIINVFNAAGVSVKPSTSKEFAKILTKTFFSGESIYQKGKRLNYYSAGTNSVKYIELLIKSIEAISKTKLKEPIVLFDEPEISLHTNYLDELAESFICVDSRLSLFISTHSPRLIKNIIASSESAAIYNIKLVDGYSHIYRMKKFSQYSPVSKYRVEDDHINSYFSRCILFVEGETELELFSNPYIKMLFP…
WP_323442734	WP 323442734.1 C3a Sedimentibacter saalensis	Class 3a	Bacteria	Bacteria	MSIVKVDIENYKSIKKCSMTINEIVLLIGENGCGKSNILSAIKFFYDNLLKDCDGYSIFDNNNKFNDCIKISITYDLANLKIRSLHQLKKKDSKYSSFYNKIISMAKCEGSLLTVTLIKIKDKKNQWINTSMSDRKMIHNLFPLYVVDSRNINLTNWDDLWHQIGDLVKVERNLQKELINDLKKVILDDEKYKLKDNFGKLETAFLNSNIEIKNFTPKQLASLISKIYFNGDEFIFKENKLNYYSNGTNAFNYTSAIIEILLMISDNKMKSPIIFIDEPEISLHHTLIDVISSKIFKSCDKIRFIISTHSTRLLKNILRYDNENSHIYHVRIVNNYTQLSEFRLFNDNRFKSFVDDQNVNAYFAKTIVGIEGESEIELFSNRYLIEVFPFLKEVEFIKA…
MCI8617945	MCI8617945.1 C3a Clostridia bacterium	Class 3a	Bacteria	Bacteria	MGIEKIKIENYKSIKKCQMNLSQLNALIGENGCGKTNVISAIKYFYNNLISENNDNEIFDQNNSFSNMVKIGIEYDCTELRKIISNKMKNPKILFGEMDGEYYKKIYNLINKNKIYLELIKIKNMPIRWNIPSRQDREIIYNIFPIYTIDTKNINTDSWKLIWKEIGDLVKIENEVANSFKEQISDIIVVNQKNKISKGLTELEKVLKESDIQIKKYTQREYATAITKMYYSGENFEISEHSPDYFSEGTNSFNYINTLINIVNAIKSKKIKFPTIIIDEAEISLHHKYIDKLSENIIDKSKKIQFILSTHSSRLLKNILKEESDNRKVFSLKYKNKYTQCTEMKLLDDQREITFIQDEHVNCYFSSMIILVEGESELELLNNKYLKIIYPILTNIDII…
WP_244801605	WP 244801605.1 C3a Cuneatibacter sp. NSJ177	Class 3a	Bacteria	Bacteria	MPIHSVEIEGFRSVRDGFWKLRDINLLIGENGSGKTNVLLSILYFYKHLTGSEILSEDIFDTWNPLRNEVRIRVTYDMGRIRAIANHNRRKGRLRYDNFYQKILAVSQKDRLTVEMRQQKDGKIRWNVDYNLRQIVHLLFPLYAVDARQVELTDWSELWNLVGDLLKLEKEQTIQVKAEARSWLASSEKRLDRRLQSLVEILEEQEIGLASFNPKQFGQAMAQLILDGKSFQTGGRRLGSFSNGTNAYHYTKLLLDILRLSASNKMKEPIVLLDEPELSLHHSLIDRLAEDIFDSSDRVQYLVSTHSSRLVKDVMVNGGENCVVAHVVLQGRYSLLKPMRLFSPEMVRERVQMTDSYANAYFARMVVSVEGESELELFQNAYLCELFPVLRQVDFMKGM…
RHT58689	RHT58689.1 C3a Clostridium sp. AM2911AC	Class 3a	Bacteria	Bacteria	MILCADFTQERRHAVSLVEISIKNYKSISSCVFRLNGVTALLGENGTGKSNILSAVRYFYDNLISRSESDEIFDHNNRLNNRVEIALTYDLGRLKQYARVNLRNEETRYASYYEKILGISAEDMMTVRMIKIRDMPVRWSHDADTRKLIAGLFPLYFVDARQIDLVNWEVLWRLVGDLVKPENTVEKELRQELVNAIGEVSGQMKSRLDRIQGGLERKNIKIEPYSRKEFAVALSKLYLSGERYQFDESSLAEFSNGTNAFNFTNLLFHILRLMAETKMKEPLVILDEPEISLHSHMIDELAEIFSQCRYDVRVLLATHSARLIRNILVQEGGENQLYQVYRRGEETKISRFQMFRQDSEMRERYFITDQHASAYFARALFLVEGETELEVFQSRFLKE…
MCM3711686	MCM3711686.1 C3a Sporosarcina luteola	Class 3a	Bacteria	Bacteria	MIQHIHIQGFKSLKDIYVNGTDNIQSFIGKNGSGKSNFFKAIQYFFENLIEENYSEDYYDQNNPFNYEMKIEIRFNLNGLINSNKRVAENKYIGKINKSLTELMEEDSITLILTQTKRKGLIWNLPYKYRYLIHNSHPFYFISTHETDFQKWDFVWEIIGSLGNIFDYEESTSFDKVFSGRAAENFGENINYIEEVFERSGYSLQKESNRSQLSSLYKLALRGSKVNQHGFELKYFSSGTNSLNYLKLMITLVEKLEKEKLKSPIIIIDEPELGLHAQYIDELKELLFSTEGIQFFVSTHSARYLAEAMRNEKSVYKFYFENEYSGLIKIPKLTDSRSRIIFSENEASLYLSSFILFVEGQSELEVFSNPRIRALFPILKKVGVSQTLTNSVLLQSLNP…
PIQ23445	PIQ23445.1 C3a Candidatus Blackallbacteria	Class 3a	Bacteria	Bacteria	MTIKSITIKNIFSFDNFQVDEIKDINCIVGKNNVGKSNFLKALQFFYDCLEEKRVMPPLLHNNYDIFGSIKIVYDMTRIYSIVTNYNEQLNNPFFKNIYNVFFKNTKNPFFTIELNILSNNSIKWSVKNREIIRILHYLYPLFTIDTRELNLYDWGELWENASKLTSFKTHNVSQKDILEFFDTHIAHKQGAYTKYINLIENNFNQNPVSVKKYSTREKLFNYIKVGVSGHNFELNNENLEIQSNGANSSAYIQIFLSIMVNLTRSSYISPVLYIDEPEIGLHPKKAEELVQNLSEIYYRFLGKTKTPLPKLFISTHSPNILKYSIKLFSNIQQVIHFKKRSTKNSPTQVKRFNCNIYSSKFLNIFSDNESRLFFSNFVLFVEGETEIELFGNQLLSKK…
MBG5979462	MBG5979462.1 C3a Proteus mirabilis	Class 3a	Bacteria	Bacteria	MGIKSIKIKNLLSYDEVYISDIKDINCIIGRNNTGKSNLLKLIKYFYTKLEKKEAIPPKLNNNYSSFGEISIQYDITRISKIVNSQKNGNNKFFRQIASSLLKQTYYERLSFFLNESNDSKTYTLTLKINSDHSIKWSTKSTKTLNIINHLYPYFDLETRHVDLYDWDKLWLLISKLKSFNVEKITNEEIVNFFDSKIGENSNSYSDYITKIKEITKTTKYRYKEKVLNFVKVGLDGQSFEIDGKQLEMQSDGTNSFKYIEIFLSLLISLTRRDYITPIVFIDEAEIGLHPKKSELLIENLHDIYMSFKKTKKTHEQNKYATPYPNIFLSTHSPNILKSVVKSFDFNQQVLHFSMRNGCTLIRKMNSNYNDTRFLNIFNDNEARLFFSEFIFFVEGATE…
WP_220765714	WP 220765714.1 C3a Shewanella sp. MBTL60112B1	Class 3a	Bacteria	Bacteria	MGISSIRIKNILSFDDFIIENISDINCIVGQNNVGKSNLLKIIKFFYEKLEGNHTLTPLLHSRYSRTGMISIKFNTTKIRNVVFSRMDEKKEKYQGHVVRTLFKDQHEKVINKGKAEYFCTISLTINQDGSTSWSESNEGLRKIIRRLFPFFELDVRRLDLYDWARIWKNISELKFLDVSSLDRHQHIDYINSKISPKSNAYKDYVSTTEELTHTSAFDYESEILNYIKVGLTGDSFQIDGESLKTQSDGTNSHRYLETFLNLMIALSRREFVTPTIYIDEPEIGLHPKMNEAFITNFSKTYNKYKSTSKSLEWGKYNTPYPNVIFSTHSPNIVKQVVKLFNKEGGHQVYHFSKETKLPCTTVQRFNSSFTDSRFLNVFNDNEARLFFGKFILFVEGES…
IMG_ID: 2693183785	2693183785 Escherichia coli retron Eco8 Class3aOLD	Class 3a	Bacteria	Bacteria	MTIESIRVKNLLSFDDVILRDFRDINCIIGRNNVGKSNLLKVIRYFYAKLENKKVIPLDFHTNYNAVGEITFTFDTTRIKKIVTSRKNNGRFHKHIYNTLFKSSSVKLNFEELIARKNSTNKSFFSLTLTICKDDSVMWSVDDPKVRSLLATLYPFLYIETRHIDLYDWNPIWKLISNLNSFNFDDVDHDELVNFLDEKISSRKGDYKKYIDRVVSVIDTKPYTYKEKVINYIKVAIKGDSFVNAGEELFTQSDGTNSNKFLETLLHLLITLTRTEFISPIVYIDEPEVGLHPKLAESFVSNLNKIYSKFKKTSELSGPGRYKTPYPNIFYSTHSPSILKQTIKLFGKDQQVLHFSKKKDGSTRVNKINSTYSDERFLNIFSDNEARLFFSEYIVFVEG…
WP_112110265	WP 112110265.1 C3a Mannheimia varigena	Class 3a	Bacteria	Bacteria	MSIKSIRIQNILSFQDETISEFKFMNCIIGVNNAGKSNLLRIMQFFFEEIKFSKTDIELELYSNYSSVGKVSIIYDLCEIYKKTPLKDRYKELFEHANSDKSIEIIMEITSKGDVKFNKDRQILNCISFLFPMFFIKSRDIDLHNWNVLWGVISSIKMFKFSNIEQKDMVSFIDNKINSDRRFEKFICELNDILKTKKANIEQKKLHYIMSCLNGYEFTINDKSLIKNSDGTNSFYFLNKFIDLIIYLSDREYVTPFLFVDEPEIGLHPQLNEELVYKIQNSFNKIYKKRIASIQPRLILVTHSPNVLKEIIKNFIGNNKIFLFTHRKGTKVQELNSSYKSRFLNIFGDNESRLFFSKCILFIEGQSELELFSNKKLKEQFHFLKNIDFYICNNVTGES…
MCK7634441	MCK7634441.1 C3a Shewanella sp. JNE17	Class 3a	Bacteria	Bacteria	MSIQSIRIKNILSFEDLEIKSLSDINCIVGKNNVGKSNLLKTIKYFYDSLANKTTESLPLQSNYTLKGSISLTFDTTRIHLISKKNPNNHYFSFISRKIIPNDRRGIFSINKYDHKKTFFTLTLYIYNDNSKKWSTNDRQVHNLILYLYPFFYIEPRRMNLYEWDDLWDLISTIKSFNLSTIDNEKVINFFNDSINQNSIDEYKNFVTQLENIITVKKLTPKEKILTYVKSGLTGHSFEIDSLALKTQSDGTNSYHFINIFLKILISLSKREYITPFIFIDEPEIGLHPKMNEQLIKNIHSYYNYKKNTATTIPPKIFITSHSPIIIKQIIKNFREKQNIYCFRKNKSSPTELYLLNSDYKNESFINILSENEARLFFSDFILFVEGETELEAFGNIKL…
WP_186265017	WP 186265017.1 C3a Shewanella algae	Class 3a	Bacteria	Bacteria	MGIKNIRIENLLSFKSIEIRELATINCTLGKNNAGKSNIFKLINFYYKALEEERCLAPELNSNYDTNGFIEITFDTSHINKIVHSIRNNGNSYFQKVRMTLFSKSFKFPKAVITIPTFIHSKDNNEFSLRLVVNSDGTFYFPKTERNVKKIILDIFPLFEIDSRQLNLHNWDELWIFLGKLRPFNAVDFQKELKEMIDDNPKLLAYKNNINEVNELSNTTKYTYRDKIVNYLRAGLKGDKFEFDGFELSKTSDGTNSYNHIITVFRLVSYLSRRTYQTPIIYVDEPELGLHPKMNERLIHELSETLNKCYKKKDGSLLHSPQPKFIFSTHSPNIVKQVIKQFQNNHKIYHFTKRKNESTIVSSANSNFKDKNFLCNFSDNEARLFFSSFILFVEGQTEK…
HDT4647870	HDT4647870.1 C3a Citrobacter freundii	Class 3a	Bacteria	Bacteria	MSIKSISIKNILSFDIIEIKDIKDLTCIIGRNNVGKSNLLKVISFFYSQLENKRELPPELFSNYGMQGEIEITYDLSRIRRIVLSSTGKKNKFFNHIYNSFFDIFRELLNDDNSSKTYDVGEEYKLKLIVNKNGSIEWSEKESERRSIIYYLFPFFEVDARHLNLHDWDKLWELIIKIKSFKLSGISHNMIRDFYDEQITQGSDEFSQFIALIENSINIKKYTHKEKLLSLIKASLPGDTFYSSGSLTIKQSDGTNSFNYIDTALKLLITLTRREYISPIIFIDEPEVGLHPKKSEQLINNLHATVQKSKKNTNNRPVNTPLPKIILSTHSPNIVKETIRKFKDKQSIYNMNNFDGSSKVFKLKSTYENNQFLTKFSDNEARLFFSNFILFVEGATEEE…
WP_193409427	WP 193409427.1 C3a Bacillus thuringiensis	Class 3a	Bacteria	Bacteria	MSITRIQIKNFKVIDYLDISIKEINCLIGINNVGKSSIMKAFDHFYKNLTGEFHNEDIFNKKNPYSQEVEIVVYYDLEEFFKKLKDDYDSTFEEEINKVIRKYTSLDNQLIVKFRRGKKGKAIWNIDYKCRQLVKRYFPLFFLESRKINLYNWDSIWGVLGSINPYNTKIEALSSLSSLEKNVMGKVMDVFGKYGVSIRSASVYEKISTMVQMQLGGRKFNHHEYSLEMGSFGINSYAYINIYIGLITNLYEKKGLANPFIIIDEPEIHLHNKNIERLVSGILEGVDKKIRFMFATHSPAFVKNVIIKNQDSQILHVSRNEKEKIIIKKMKDLRENRKIRFMSDREANLFFSTGCIFVEGETELELFTNENIANLFPQLIEYDVYNFDSKIDKLKLVNP…
WP_237898325	WP 237898325.1 C3a Lysinibacillus sp. ACHW1.5	Class 3a	Bacteria	Bacteria	MIQAVEFVNVKSYKKLRLTADKLNVILGENGAGKSNFIKLMEAFYLYLENGTLLWDEYRDKNNPYIEKMSLSITYDIGLLKKIVRNQISRLDIDSDNFNYFSKIFSLLNTYSERGILTVKLEVYKSGRIKCNIKEKADRKLIINLFPLYILRAREIELTDWKDIWKLIAQIGHLTKKKQEELSKIISDYMPELKNKESNYLKEIEGILKKNNLEVKKSYNNDNLYKHLLGGEQISFLNKELNYYSDGLNSYNYIKLYMELINWVPTVKLKFPIIILDEPEISLHTGYIDRISELIYENNDRVTMFIATHSSRLLKNLFVNCEAIKVYQFKFERNYSEIYPLNMMIEEKGKHLLSEKETSYFFEKMIVFVEGATEIQLFNSPELRDSFEILKKVSVYSFD…
WP_096187065	WP 096187065.1 C3a Evansella halocellulosilytica	Class 3a	Bacteria	Bacteria	MLKKVKLANCKSIKKLDIKLDKNNCLIGQNGVGKTTFIKALQYFYDSLEGKKVDFTIFDKNNPYNEHTEIELIFDFNYFIKAHEGYSLKRAIGEIKQSEFMNYLGELITFVDENNMLAIKLYIDKDGNKEWTPRLSFELRKVLKTVYPFYYISVKNNEDTNWETLWEMVGDMAKLPRFNLEENLENFTQQHYGASFGKIIEIIKNKFDSNNIIINPFTNQEKFLNTIKLQLGGEKLTYKYKDLSFFSEGTNSFNYLQLYCSLVAKIAEQKLKIPLLLLDEPEVGLHPKFIDDLMDNLIRDENKNQTIIVTHAPRVLKNIMKKSQGYNILHATNKRNDYADITIINQFQDHREKNIISDEEASYYFSEQIVFVEGDTELELFNNKYLLTLFPFLRKVDFY…
WP_028400585	WP 028400585.1 C3a Ectobacillus panaciterrae	Class 3a	Bacteria	Bacteria	MPINRIEIRNCKSIKNLQISFNHISCLLGENGSGKTNIMKSIKYFYDNLTDKNIDDSLYDKENPYIQSFEITFFYDFSRLIKIAESHSERNDIYNYKLNPIFKKIKNIYKEHSDSNGDIKITLNQDKNGIQKWNVSYEIRAFLKNIFPIYFSQTRHLNLINWDELWEIIGELSKTGVTENTSYKNDLEECFKKAFGERYSTILSYIETEFQNNDIEIKSFNSNQKFANIYQLQLGGNSFKHKFENLEYFSDGMNSFNYLKLLINLISKISDRKIKEPTIIIDEPEIGLHPRYLDEMVDIFFKKSDHIKILLSTHSSRIIKNLMADNSNVHLFHISIDNKYSKLKRMKGFTDNRELNIITEQEASYYFAKSIVFVEGPTEIELFSNQNLLTLFPFLKKVE…
IMG_ID: 2642630164	2642630164 Halanaerobium congolense retron Class3aOLD	Class 3a	Bacteria	Bacteria	MAIKSVKFKNCKSLKDISLNINDLNLLIGENGTGKTNIIKALDYFYSNLTEDNFNEELRDKNNPYSQYFEITVEYDLSLLTMDGFDPAKNRYSKDLEEYVDRSDFLTDDTIVLNLKQYKDEKPIWNKKFEIRRALKNLYPFYFYRTNNIDPSDWQLLWNIIGDLSRLNIKSKTQINGFISDLINGFSDDEDRLISKENEMIIKFLKTKLKDEDINLKEFNTKEIFTILSQLHLGGKTLKKDNKAFDYYSDGTNLFEYLKIVIDIVKKIAEKKLVEPIILIDEPEMGLHNNFIDRLSKKIAKSTDCGIEYFVSTHSPRFIKHLLKKENSDIFHFILKNNYSGISKMKTTQLESQYNIITDREASLLFAKAIVFLEGDSDLELFLNENILNLYPCLSKVEF…
WP_234978057	WP 234978057.1 C3a C3a Halanaerobium kushneri	Class 3a	Bacteria	Bacteria	MPISRIKIKNCISLKDIEINLKNSNCLLGENGTGKSNLLKTIYYYYKKLTDEKVDFTIRDKENSYNQYSEIKVTYDLSNFKNILLNNFFRNEFSYSHSYLNKISKFINQNATDNKITVVMKKYKKEYPTWNYSYEERKMLQKLFPVYFLHCKNINEKKWMELWSMINDLNKISMDSKNKINSTLETMLNEDEINKQFQFIREEFKKSNISVEEFNIKEVFNHLYQLYLGGRKFNIDDRELDFSSEGITSYNYMTFFLSLAKRISDKKLKEPLLIFDEPELNLHPYYIDQLNYKMVDVCNEKLRLVLATHSPRVIKNIIRSEIDYNLYHFNFENKYSDMKRMKPILKNTKSYHKITVTEASFYFSKAIVFLEGVTERELFTNKNILELFPKLRKVNFYHN…
WP_072949668	WP 072949668.1 C3a Ruminococcus flavefaciens	Class 3a	Bacteria	Bacteria	MIEKIIIKNFKSIKDVTFDFRDNHENILCLLGKNGSGKTNITKAILYFWEHLCDDFSSNSICDSVNPYNQTAEITVSFDISLLRRKAQNNSKLKEEIDYIDKKIGGDSFLNPVNSIEIKMIQNKNGNIIWSDADYNIRKTIKKCFPVYLINTRSLDIYTWEKIWNIISDISMTKPKVSDTEIIDSLNLVFEKIFGSKYLDVEKALSEIFEKQKISFDKYHFDSKFKSAFAMRFGGNIFQFDKMSLDFYSEGTNSYKYLLLFLELVSKVTAFSSKYPIILLDEPEIGMHPNYIYEFVRCVCDNIPGNALLFMNTHSPELIKDIIKTISDTGNTNSFSLYQVSYNKRYSIMRKMNTKFLFINKEIISLNETECYFYDAIVYVEGKTEMQLFNNYYLRLVFP…
WP_294836908	WP 294836908.1 C3a uncultured Eubacterium sp.	Class 3a	Bacteria	Bacteria	MSIKKIIIRNFKSINNLELSFNDKKSIACFLGKNGVGKTNLFNAIEYFYDNLDSINVKNVLDVINTYNSKCEISIVYDLTEFDVKINNDFLKEMFSNLCIIAKEKRENICLSNLTIDQIKVTMTQDKDGVIRWNQSKEVRKSLKKLFPLYVINTRNLDLITWNKVWDTIGDLSAAASQKSDDEINSIIDKAFSSVYESKYIDSKKIVEETFAENNISLDKYHFESRYKYMFMTRFNGEYFFNDGHSLDYYSDGLNSYTYIKILVSLICRISDVSCKSPLIVLDEPEIGLHEAKIEELIESISKSVNDHSFMLINTHSPKLICELIINDIPIDIYRMHMNNMHTLCKKLDTNWLIQQKHIITPIETACYFSDYLLFVEGETEFQLFNNKKLRSLFPFLKD…
WP_075143984	WP 075143984.1 C3a Clostridium botulinum	Class 3a	Bacteria	Bacteria	MPIDKVKIRNFKSLNKINISINNDTYDFQCFLGKNGSGKSNFLNAVKYFFDVMEDKSKIKCVIDNQNPYIQKMEIEIIFNFDKLLKKGSNTYILDYKKHLDQYLNKKNQISLKLTQYKDGSILWFPNDKKLIKIIKRIFPVYFIDTRFMDILDWNYLWEIISDLSKTNLKVDKEEFKRNFDDFLEKSYGEKYTKSLKIIENKLTKEHLGINEYDFNNNYKSILMSRLGGSEFIQYGNKLNFYSDGLNSFNYLKMLIFLIPKLAAMGWKNPIILIDEIEIGLHPQFIGLLVNSIEEFSSSNSNLFISTHSPILVSHLLKKGINTSIFRVSNENFYTIIEKMNQLIEPRYSSILTMNETNCYFSNALVFVEGISEMQLLKNEGIKTLFPKLEYIDIYPYNS…
WP_295576112	WP 295576112.1 C3a uncultured Intestinibacter sp.	Class 3a	Bacteria	Bacteria	MSISRISIKNYKSLKDIRLNLDNKYQIFGLLGKNGAGKSNVIDAINYFYENLNNDSLFGENKIDKVNVYAQFMQIEIVYDFSVFKNKNKNEHLKDVYEILKKYSRKNKILIRMIQYKNGKIEWFPKEKEVRKSISKLYPLYLIDTRFINLQDWSYIWNMISDLAITTEKLKQDMINGKLDLVFKEIYGEKYTKSLNIINNIFKNEKININNLDYKNRFKNAISTRLGGVQFINDGNDLQYYSDGINSLKYINLAMKVISMLSNTGWKSPIILLDEPEIGLHTQYIYNLVDNINEVCNNNINIIISTHSNQLITRMIQSEIRLCLYRVYARENYSDIDKLKDIIYEEEKFIISNKETECYFADAIVCVEGRTEIQILRNKRINELFKKIRNVIIYQSNSD…
MCR4637239	MCR4637239.1 C3a Butyrivibrio sp.	Class 3a	Bacteria	Bacteria	MGISRIRISNYRSIKKLDFSFSEANVQCLLGKNGVGKTTIMDAIDYFYQIAESDYNRKKVIDINNPYSQKTVIELIIDFKNIKHKDYRNNISKYLMPVSKWIQNEKILIRMTQTKNGNISWYPFSRKDVLRILKLFPLYRISTRFINLRNWSEIWDVISELSISLVNSNPEKYQKTLLKAFTEIYGSKFSKAYETVSSVFDEESISLNTSEYYHRFKSAIVTCLGGSSFLSDDYDTSYYSDGINSLKYITLYINLITKLCPLTQKEPIVMLDEPEIGLHPQYIEDFALTLNKCHEKKVLFIVSTHSAHLLSCIIKNNIHIAIYEVYLKNRYTKIRQLFQNTNDFDNYLANDNTMLNFFSNAIVAVEGQTEIQLFCNPEIQKLYPEIKKVTIYPTGSNDA…
MBR5337767	MBR5337767.1 C3a Lachnospiraceae bacterium	Class 3a	Bacteria	Bacteria	MGIVRVIIKNYKAIKNVDIVLSKDSNNVAFLLGKNGTGKTTIIDSIRYFYRQSESDGSVERIIDRSNPYVQSCSIEVFIDISNLEGANGGYITSLVDEWREYIKDNTIRIKYTQYKNGRFNWYPVSDRRKVYKLLRLFPIYHIDTRAISLTDWGKLWNIIGDIGVSFHSGNNSKLREDMAVFFDNSFKGNFKNKYDDIQEIFKNSSVKIKDRDYRMQYVSAMKLLLGGDAFITDEYDLSFFSDGNNSLKFIQLYIRLVSSLSKYTMKECLILLDEPEIGLHPQYQEELADLIKKVQGEKVHFIISSHSAHLVSEVVNNDIECVCYCTSIRNGSAIVEMVPGLFSEESHVILTDNEATCYFADAILFIEGETEAQLFRDKTLIELFPELKRVTVYNTNSN…
MCR5196183	MCR5196183.1 C3a Pseudobutyrivibrio sp.	Class 3a	Bacteria	Bacteria	MGIERIVIKNYKSLQHIDINVEKNGITCLIGKNGAGKTTIMQALKYYYQMANNTFLVEDIIDNKNHYVQKASVELYFNLSKLRNIDSFKKDIKNIEKFVGKNDIISLKMTQYKTGQVEWYPIKKMQDVRILLSYFPLYLIENNAISSFAWHDIWNIVSDIAISMYSEDDETKTQLLDVFKDIYGDKFERTYKIVNDVLLQEKININHFDYKSRYKNAILTALGGEKFLIDDEPMSYYSKGINSLKYLRLYLALLMELSQITAKEILILLDEPEVNLHPQFIDELSASFSTGKKIAFILSTHSPHLLTNLINKGEQMCFYKVYEEWYYTRINKYSISEKSKKRSLISDNEAVGLFANLIVFVEGICEMQFLNNYNLAEVFPELRLVTFFNTNSNDRASEY…
WP_305137771	WP 305137771.1 C4 Pseudoalteromonas sp. TB13	Class 4	Bacteria	Bacteria	MEGLHGVYSYDLDFKSNLNILYGENGSGKSTVLHIIANILNWDFAKFVSLNFQYIYAFFDDQSYIEIIRFKDDNDDDAHFFITGGYKDSSEKLNFSESEAIDLLKGVNKDRGIITFEKEITHPLQKRIDKFCHQTRLKKVNTSYFPAFRTMLEAWSHKKSPNQVESFAREIFGHFLPQLNYPTPVFVEESLGRQYHRALYNLSEKENEIFSASFLKMLSKVTNKSSVPIHDAINTIEKFELHSKKYLNSISLESSSKINAILESVKNLCKEEAEGENDSLSGALEVYLEALEEINLYKYNLFSKIDTFINNVNFFLKNKKLKCSIEPLDEDRESSNTKLAYSRVRVGFDVGTKELCKSIDLSSGERQILTMLWAVNQVVDNTVVLIDEPEISLHIDWQE…
PDB:8UX9 (chains A and B)	D6IC77 Escherichia coli AriAB Class4OLD	Class 4	Bacteria	Bacteria	Chain A|AriB: MSSCAYTIDSYITLLTMSSKKRLLVEGRHDRSHLYQLIYKFNPASKVKIDTAQDIKASDKAMSKNNRLKIETIHSKVKGKDNISFLCDREFREFAFNDQIEDLLNSHYCDDSLYWTLGHSLENYFFNPSIIIDAFQFLSPSEYKYKAIELFSELISSSFAVLAAVSLAAKDIDKAGLPAALIDWKDIVINDGTIKLIRRDSYDIDSACVDSFFNAFDAVLPRVIASDVGICSRVVRGHTGILLLQKLFSACLYYVGREDDALQADSSANYFCNLSELSLTTALAESWVRKIGVLEDVYFPDSLLKNIEWSHPQFEK Chains B|AriA: MAIRTISKIELSKIHNRYNLTVDFFNDLNVIHGKNGAGKSTLIHVIANIVNGD…
WP_093052890	WP 093052890.1 C4 Pseudomonas sp. NFPP33	Class 4	Bacteria	Bacteria	MEFELSNGSSKDSTFISSVILEGVHNRYKLQVNLFQSLNILHGQNGTGKTTLLHAIANMANCDFLRFSYLSFSRIGIVYSNGNWVNITHSPEEYIVDCASGDSFRFTHAQAIETLRINEDDRIRLEHPPELIQKQRDFSEKNGLRIAKTSYFPAFRTMLEAWSAQIDDERHMPSRGRNHYVTRRVTSFSRNIFGKFLPVINFPSPLDIEESLRMEIREAQLKIGRYDSTVFTDSFVKVFSALLSPSKSDAEDAERVLQEISDLASGSPGDAVLDIEGPTQGAYHQLKSLINSGGQQQQLTSSAVGALIVYRNALRERKAFQEKIFLEINKYFEAVNAFLDKKELKYNIDPNRRLPRVGLKFPDNSWSSIKVMSSGERQLLTMLYAVTKMNEDSLVLIDE…
MDP9359286	MDP9359286.1 C4 Chloroflexota bacterium	Class 4	Bacteria	Bacteria	MGFSIEHVEVHRLFGRIDIELDFQPDINILYGRNGSGKTTLLHILANVLNGSLDRFAYLSFAMIRMRTGDARLIEIRRTGEGSPDQDRVAVTLDGEIVVVYSVNAVLQYDAAMTTSTVAANPWQISTIPLHDNSYYDHIVGASQAFAQQLKGAAYFPAFRAMIEAWRSVEDIDDAKSFRVYLANLGNTQQGREARLTSRARVLFGDFVPSVNYPSVLEIERDLGGQVEAARFAVARVGEEILSEAFVDAFAALSEAEELVKQSPLAILGDIEELLKRLDENEIVEFPEARQSDVYGRLRDAIPLLQAGGQSDTAARVLAVYRDSLYRQVALQRSAFEPIEQYIQAVNEFLEGKRVVITGTHLDRQELSVTVEFADGIRESLRSLSSGERQIVSMLYAAS…
MCC5811807	MCC5811807.1 C4 Ectothiorhodospiraceae bacterium	Class 4	Bacteria	Bacteria	MATTHEISRLIVRGLHGRHDINISFHEGLNIIHGRNGTGKTTILHIIANIIDRDFSRFLHIIFGEIEISTRSGNTIKIKRTPSKADDEVSITLTINNENSIPIDKKSKLSEQTKEKIKSMLGGRPVYLPAFRAILEAISGETFHKYGFSSERHDREIIEIARREEEENKEDQKPLGLPYHIQESSRATAFKTVMCRDWFGPFLPAVRFPSLWDVSEQLFFELREAEVKVASTDRSAFSSVFVDVLRAVIHQDKKSSKEDTENILERLKKHLSALQDEYADAPEAYRQIDKMLKSYKGRRSKEEGIPKKILEIYDKALMERTREQEAAYSRIRTFELSVNKFLEEKNLAIERQSIRYSRRRAVRRMPIIKLDNGDRTSLAALSSGERHVLTLLFSATHMS…
WP_322889988	WP 322889988.1 C4 unclassified Yoonia	Class 4	Bacteria	Bacteria	MLGLTNWLEHVYVDGLHGSIDIDVSFNPGINIIYGDNGVGKTTLLHIISNIANFDFERFNYLKFSFISFTMSNGDRIDLLKRDGSSVPQVMVNQRRLSVSDDSPRGSEVERELFSQLFGKSPVYIPAFRNVLQKIDERSSGRWNALVDLNLIRGLGARSDGEQTVDAKTAQCRSWFGDFVPTIRFPSVEEVEQELETYWSRADSAARREESKMISEATNKILADLLGSEPESMKNLIERILQSAPDHLTEKEYMAEDFSRAIANAGRKNSSKEIDPNSLAAIYIDALIKAQAKQKSLFYKANRFVESMNEFLLPSREFQVSGEYSGKGKPRINFRNSDRPGYGVGGLSSGERQLLTLLYSAWTQPGESNLMLVDEPEISLHIDWQRQILTEMHKQSKQQ…
WP_092745726	WP 092745726.1 C4 Paracidovorax valerianellae	Class 4	Bacteria	Bacteria	MQSPYITRIQVDGMHGQFNVDIQLKSGLNVLYGQNGRGKTTLLHLIANTLELDFDRFKYLRFELIDISVSNGSVIKIRPEKDESGILVSLDGNELQWREDGSENSNLHRRILRSVLGNRPNYLPAFRSILERVRNDSFLGALTPSQQQEFDKIRIAEARVMREDGVLPVRYPSRTEGPSLTAQKTLQCRQWFGGFSPIIRYPSIGEVTDKLETEFRDAELETAAFERRMFSDFFLGTMRALLSGQDLPSEQEVETLLQRIRTAVVEEESNPEPYEPHGPQIIHQLAQAVDSVAAEAARAGAAERRVLRLYADMLEQRGRERRSSFEKIKKFETAVNKFLDNKTLHIAEGRRYAPRSRSTYVESENYQQYPLTSLSSGERQVLTMLFSASRLSAMSGSFL…
OIP68747	OIP68747.1 C4 Oscillatoriales cyanobacterium CG2 30 44 21	Class 4	Bacteria	Bacteria	MSIYITRVKAIGVHGRFDFDEELHEGMNIFYGLNGAGKTTFLQIIANILNSDFERFQHITFKYIEVIYSDGDVLKLDYHTQKDTFIIYRNSLRKTSEIPKDFDNRVFKNPKIVHLGGFAPLVKSLYIPAFRLIVDAWFYSRTNDIYNNNEERNQEKTLYARQVFGEFVPVIDYPSVTEVVENLTEDLKDAKLKLATSEREIFLNYMSGFHNLSLDESNQNLNTDRSIAIEYKDTKKVIAELQNNQFQNEPESLNQFIPQIDNLFLQVSNSTHQNSTNGILILKTYHKLFNNLLEARRQCLKDLEAYLSAVNRFLVEKKLVFEKKDDDSIEPTFCFKYLNTSLNESLIDDVQSLSSGERQIIAFIHACYFAKDKIILIDEPETSLHIDWQRELLDCISPY…
WP_006509973	WP 006509973.1 C4 Xenococcus sp. PCC 7305	Class 4	Bacteria	Bacteria	MNNKCLKTLQILGLFGSQDISLDFHSRFNILFGVNGCGKTTILHIIVNALSSDYERFLYIDFFAINIELSNGESIKLRKDKREDNCVLVYINNQRNPIRISKNDKEKIIEYPPLSEVSYIPAFRSMIEGWYLINKDKENNLVNSHPSSYYTYLARKMYGDLVPSVDYTSITEIEEKLNHEIRKILDDIAKSEIKLFVDAFQDVYKFNLIPEKNKNSKDPKQLLEHIEDEVNKYIRKNNNYPIQENSIINKISQSNFFNILELKNTNEINYFIINNLNLYKDLLLNLSRIKEEYFAPINKYFDAVNVFLNDKKLEIYKYPNANNSLVKIHSKSGNYLNGLKSLSSGERQVATILYFATNIANKNLILIDEPEISLHIDWQNDLLQNICELIKDNNMQIII…
MBE9049399	MBE9049399.1 C4 Nostocales cyanobacterium LEGE 11386	Class 4	Bacteria	Bacteria	MPNYVKKIEIIGIHQHFDIIQEFSPNINIIHGINGSGKTTLIHIIANILNGEYYRFLYIDFFRIRIWFDDDNLITIYKIDNNQTGEEKTIRVCVNNDRRGIQINKQINEFEKFKIKLTDYTQKKVILPTAYFPAFRTMIEAWKSLEKNADIDKTTSFFRKIFGNFLPKINYPSPQNIEQNLIYEVREIANNLSIFDRQIMSQLSVDFVLNSLTNDFNDHLEKYDDLKEKIETLFKKIQNYPIPKESYICSIEVYEKISDLKLNKNLKQFRYFLKNYYDSLLKIAEKINLDYLKIHKYLSVSNSFLEDKEVVIFIANTKESNPLVKIKFGDGSLINGLDALSSGERQILTILYSTIYMNKEKLVLIDEPEISLHIDWQRKLLKKISEQLHGRQIIACTHS…
WP_054537151	WP 054537151.1 C4 Herpetosiphon geysericola	Class 4	Bacteria	Bacteria	MSVYITQIEAYNIHDRFTIKQSFQSGLNIIYGNNGSGKTTLLHIIANILTGDLRRLKYIQFSRILIEFSNYNHIMILNNENSIDVYINSDDFIKLSKRGSNINSELINKLLFNNLLFDVGYFPAFRTMIDAWFFMNLSGNNENNNSSNSITKLARETFSNFIPNIDYVSPIEIQEKINDEIKSARLSISDIENELLVNAFYKMIDLVANKDIKSLEGKNKIIMDILRIINHDNKSVLRSSFYPEKITNKLRNISDIINSEYDEKTDTINTIILSIFRDILKDRSKKQTLFLRHIENYLSSVNEFFEDKKLEFIISSNKDGHDEYKISVTSNNKVYNNFQSLSSGERQIITLLYTATYMSSKEIILIDEPEISLHVDWQRLLLKKLMSQIKDKRPKNKQL…
WP_087706009	WP 087706009.1 C4 Geitlerinema sp. P1104	Class 4	Bacteria	Bacteria	MFSYLSHCKIVGLYERFDIEQSFQKGVNVIYGENGVGKTTFLHIISNFINEDYARFYELPFKWMRFEFSDGKIFCLKKEDEDQDAKKYDKNSEAIYYVDNQTRREIRISKDSEFHAIRNNALYFPSFRSMVEAWYLSNREKLKFQDSQREISLTKFSRDIFGNFVPIINYPSISEVEAELSRELEIARSILSDIDRKVLAESFREIFSTISDDQNSEEADPDKILEEIQELAENIKKYPLDNSVLGTDIRQEIFDIIENKDKLEKHSFSKLLIIYRNAMKEIVEAEEHNFSRIKHYLDTVNGFLVGKKLQIVPDENSKKLRLSFSLFSGRRESNQETNENWNILSSGERQVVTLIYTAIYLRSQSLVLIDEPEISLHVDWQRKLIHSLEKHLQNKQIIA…
WP_172190519	WP 172190519.1 C4 Microcoleus asticus	Class 4	Bacteria	Bacteria	MPKFIKSIQAIGIHGRFDIQQSFDPGVNILYGKNGAGKTTLLHIIANAVNGDYPRFLYLDFVRIGIHMDDGTTVEIETKEPNEEDSDIEITVKENGERRGKKFRRSQGEDIIETYTIDYNPIIKVAYFPAFRSMIEAWTSVKEEDLIRYYLNKSLLQTEHLSNKMQYQATHFSRRLFGQFVPQLNYPSPLEIEQKLIEETREAILTVAKVDRDLLSQSFVEILTAFSSLESNSSLEPEEILQQIQSLSEKILSHPLQDSMFASEMKSKISEIVNFERAKDSESKKFIAMILSVYQESLKKISDIQEKSFESIDQYLASVNEFLEEKELKVSIQDRTSSQPSVRLMFDNDTSSSIYTLSSGERQIITLLYAATHMSQQNLVLIDEPEISLHVDWQRQLLK…
NER02769	NER02769.1 C4 Okeania sp. SIO3C4	Class 4	Bacteria	Bacteria	MSVYIKHLEAKEIYGIFDINLDFHQGVNVLFAKNGKGKTTLLHIIANLLNEDYERFAFIDFDYINLRMSDESQVELKNNRNDEEIILSLNGEKVKNISVKEILKNRYIRNEIFRQIIEQVPKEIPLQFQKTVKNDFISNFKKASVTINIETSESSEKKLRAAYFPAFRSMIEAWASTQEESGKLRDASNEEKQQRKIDFARQIFGEFVPLLNYSSVIEIEQVLNLEIFQAFHQLNQAQEKYLGNLIPQIFNALSNSKHSNPVEEDSNSILEEIKQLNNDLKFQVPEDLRTAVESFQANEKSKDAAVRILITYREALQKISDEQKTYFQNIEKYLAAVNSFLDSKEIEIIFKNLPTLGINFHNGMPTIPGISKALSSGERQILTMIYAASQMSEQEIVLI…
OQY49399	OQY49399.1 C4 Beggiatoa sp. 4572 84	Class 4	Bacteria	Bacteria	MNSRHVKSVTAIGIHGRFDIELTFDEHLNILYGKNGTGKTTLLHILANILNGDYERFACLKFNEIQLVLSDGDSILVAAKNRHRRGSHVYTDIYVNGELILENISPRDIDSDKSFGRIGLIASKNRNLQAVAQKRLQSPVPAAYFPSFRTMIEAWAASANPPSQYDDSNEGGKENQHTIIARQLFGAFVPRLDFPSIFEIESTLEQQISEAIMNVAQIDRKYVVEVPSNILKALSQKKVGIEKNNVAELVKKIDKLSEKLAAYPVPVTLMQTNWHEYMEPLNSTDKHLAAVVLYLYFQALEQIVCVQEQSFSAIEQFLASVNYFLEDKNIAMSSAETQSSGTPKLVIRFNDGSKPSNKVRHLLSSGERQILTLLYMATQMSQKQVVLIDEPEISLHVDW…
WP_002731617	WP 002731617 Microcystis aeruginosa Class4OLD	Class 4	Bacteria	Bacteria	MSRFIKRLEAIGIHGRFDINLDFQDGVNIIHGSNGTGKTTVLHILANAVNEDFRRFGYLKFQKLTITLDDDTKILIEQHNSPQEDIKETVTTVFVNHEKVDSYPFTKLLEEEKQKENSEIFLSALYYRSSSRKKQDIDLKATYFPAFRTMIEAWATLDENEIRHFARRSPNFSKVLRSSARSTELARILFGKFVPRLEYPSPIEIEEHINSELTEAQLKIASLDRNLLSQAFIQFSQAISQSSETDDNTKEPEEVITEIIELSEKLQNSSFQVNRNQSDDVYKQLIEQLKSFESDPKYKTIASRVLSVYKSSLQQRLDEQITAYSSIERYLESVNGFLERKQLKIGSTSLPQGRGKLGVKIGDEEAIHSLQILSSGERQVVGLIYAASHMTSGRVVLID…
WP_323221273	WP 323221273.1 C4 Spirulina sp. 06S082	Class 4	Bacteria	Bacteria	MSKFIKHLEAIGVHGRFDIGLSFKDGINIIHGSNGTGKTTLLHILANAVNGDFERFVHLKFNNLTITLDDDTSIYLEQDCMGDLEDTKTTIWINKNRNPDPIVSYQFRDLLEKEKEEEDRYRQLSLFDSLKESNITLEATYFPAFRTMIEAWATLDENDIRGFFRRSPNFRKILRSATRSTDLARTLFGQFVPKLEYPSPLEIEERINSELIEAQLKIASIDRDLLSDAFVESFKAISQSQEIENNLEEPDEIIEKIKVITESLQNLPFQINVNMPNDVYERLRKQLNSFQLEPESENIAKRVLSVYKNSLQKRLDEQTDAYSSIETYLESVNEFLERKKLEIHATFHPRRPQLGVKIGDEKSIDSLQVLSSGERQIVGLIYAASHMTNGRVVLIDEPE…
WP_126451046	WP 126451046.1 Sulfodiicoccus acidiphilus	Class 5	Archaea	Sulfolobales	MRLTSFQATNFRGLAEVNLPQLEKFNVVVGYNGRGKTNLLSAVYLFLKNMKAGLMRATFEDPEQEQVLLWKDYDVDKPITLAGTVQLSPAEVARAIGREEPLKLTMSVRISYKSKAMQWEPETVFMNDRPLSSDGIRALEPVLDYVATQVDYVPIFDQVYFDSLMKRMAELNRSPINLKKYWYDFVNLVSKTVPEVKGIDFADFKKLVINMQSLPVYIDLTASGFQRVIMLLFVFWMSPGKLVLVEEPEVNMHPSLQYKILKLIRDWAEKDILQVITTTHSPYVLPLAQAVIVMERKENSSYASVVRLDDEVRSTMTFLGVSPGDLFFSNHILLTTGLVEPSVVKYWMAKVGADPEELGIKVYRLNSEVDLRLWRKLEEALNLRVVVVGDCREDSSGCV…
WP_168066516	WP 168066516.1 Sulfolobus sp. S194	Class 5	Archaea	Sulfolobales	MKIINFYVDNFRSLSNIRLEDLGGLNVIVGYNGYGKTNLLTAIYLFIKNLNAGIEKRSIEDRDQEYMLLWRDYDITKPITIGGVIEFSEEEVQRSIGKSQKLRVEIVNKLRYNNRFIEWGLESFSVNNSPPTRDQFEEVKPLFSLASQSVEYVPIFDQTYFDAILKKMIEMNRSPINMRRKWYDFVNLIGEVIPEIKGIEFWDSGKLVLNIQNLPIYIDLAASGFQRVILMLFILWLSGRKILLLEEPEVNMYPTLQSRIMKLIKDWTNNNVFQVFITTHSPYIISSNVDNYIIMKKKNGVSSAIRVTLDEQLRTITGILRVNLGDILFNRLIVLTSELAEPSVILNWLRRIGISNDELGIGIYKVNNELELQLWLKMREMLGLDVIFLGLCDKIDINL…
WP_156015337	WP 156015337.1 Sulfurisphaera ohwakuensis	Class 5	Archaea	Sulfolobales	MKIINFYVDNFRSLSNIRLEDLGGLNVIVGYNGYGKTNLLTAIYLFIKNLNAGIEKRSIEDRDQEYMLLWRDYDITKPITIGGIIEFSEEEVQRSIGKSQKIKVEVVNKLRYNNRFIEWSLESFSVNNSPPTRDQFEEVKSLFSLASQSVEYVPIFDQTYFDAILKKMIEMNRSPINMRRKWYDFVNLIGEVIPEIKGIEFWDSGKLVLNIQNLPIYIDLAASGFQRVILMLFILWLSGRKILLLEEPEVNMYPTLQSRIMKLIKDWTNNSVFQVFITTHSPYIISSNVDNYIIMKKKNGVSSAIKVTLDEQLRTITGILRVNLGDVLFNRLIVLTSELAEPSVILNWLRRIGISNDELGIGIYKVNNELELQLWLKMREMLGLDVIFLGLCDKIDINL…
WP_010980324	WP 010980324.1 Sulfurisphaera tokodaii	Class 5	Archaea	Sulfolobales	MKIINFYVDNFRSLSNIRLEDLGGLNVIVGYNGYGKTNLLTAIYLFIKNLNAGIEKRSIEDRDQEYMLLWRDYDITKPISIGGVIEFSEEEVQKSIGKSQKLRVEVVNKLRYNNRFIEWSLESFSVNNSPPTRDQFEEVKSLFSLASQSVEYVPIFDQTYFDAILKKMIEMNRSPINMRRKWYDFVNLIGEVIPEIKGIEFWDSGKLVLNIQNLPIYIDLAASGFQRVILMLFILWLSGRKILLLEEPEVNMYPTLQSRIMKLIKDWTNNNVFQVFITTHSPYIISSTVDNYIIMKKKNGVSSAIKVTLDEQLRTITGILRVNLGDVLFNRLIVLTSELAEPSVILNWLRRIGISNDELGIGIYKVNNELELQLWLKMREMLGLDVIFLGLCDKIDINL…
WP_011277079	WP 011277079.1 Sulfolobus acidocaldarius	Class 5	Archaea	Sulfolobales	MKLIEFYVNNFRSISSVKLTGLGGLNIIVGYNGYGKTNLLTAIYLFIKNLGAGLEKRNIEDRNGEYMLLWRDYDVSKLIKIGGVIEFNEQEVFRNTGRNGKIRVEVVNTLQYNNKFIEWSLESLSINGGTPTKDDLEIVKQLFSFASQAVEYVPIFDQYYFDSTMKRMIDMNRSPINMKRKWYDFVNLVSNTIPEIKGLEFWDGGKLVLNIQNLPIYIDLAASGFQRVILMLFILWLSGSKVLLLEEPEVNMYPTLQSKIMRLIKEWTNNDVFQVFVTTHSPYIVSSSVDSYVIMRKKNGVSSAISVRPEERLKKVLGLLKANISDVLFNRIIILASDLVEPPVIENWLKKIGLNRQELGITIFKASNDIELQLWLSLKNALDLNVIFLGLCEKIDNHL…
MDT7876479	MDT7876479.1 Sulfolobaceae archaeon	Class 5	Archaea	Sulfolobales	MRLIEFYVDNFRSLSSIRLKNLGGLNVIVGYNGYGKTNLLTSIYLFIKNLGSGIEKKSIEDRDGEYVLLWRDYDINKPITIGGVVEFNEEETAKVLGSAKKIRVEVINKLRYSNKFIEWSLDTLTINGSPPTRDELETLRELFSIASQGVEYVPIFDQTYFDAVLKRMIEMNRSPINMKRRWYDFVNLVSNAIPEIKGLEFWDSNKLVLNIQNLPIYIDLAASGFQRVVLMLFILWLSGSKVLLLEEPEVNMYPTLQSRIMKLIKEWTDKGIFQVFITTHSPYIVSSTVDNYIIMRKNQGVSSAIVVKPDEQLKTVLGLLRANMSDLLFSKVIILTSELAEPAVVLNWLKRVGISNDEIGLSVYKVANDIELNLWLQLKETLGLNVIFLGICDKLDMKF…
WP_221286798	WP 221286798.1 Stygiolobus caldivivus	Class 5	Archaea	Sulfolobales	MKVIDFYVNNFRSLSSVKLEGLGGLNVIVGYNGYGKTNLLTALYLFIKNMGSGLDKRSVEDREGEYMLLWKDYDVSKPITIGGVIEFNEDETAKAIGKPMRMRIEVTNKIKYNNKYVEWSLDTLNINNSPPTSENLESVRSLFSFASQAVEYVPIFDQMYFDSVVKKMVEMHRSPINMKRKWYDFVNLISDTIPEIKGVEFWDTNKLVLNIQNLPIYIDLAASGFQRVVLMLFILWLSGSKILLLEEPEVNMYPTLQSRIMKLIKEWTSKNVFQVFITTHSPYVVSSNVDSYIIMKKNNGVSTAIMVRPDEQLKTVLGLLRANMSDLLFSKFIILTSDLAEPSVILNWLKRIGISNEEMGISVYKASNDIELHLWTQMKNLLGLNVIFLGLCDRVDPSL…
WP_156004850	WP 156004850.1 Stygiolobus azoricus	Class 5	Archaea	Sulfolobales	MKVINFYVNNFRSLSSVRLEELGGLNIIVGYNGYGKTNLLTALYLFIKNMGAGLEKRSVEDREGEYVLLWKDYDVSKPITIGGVVEFNEDETAMAIGKPMRMRVEVSNKIKYNNKYVEWTLDTLNVNNSPPTSDNLETVRNLFAFASQRVEYVPIFDQVYFDSVIKKMIEMNRSPINMKRKWYDFINLISDTIPEIKGVEFWDSNKLVLNIQNLPIYIDLAASGFQRVVLMLFILWLSGSKILLLEEPEVNMYPTLQSRIMKLIKEWTNKNVFQVFITTHSPYVVSANVDSYIIMRKNNGVSTAIMVRPDEQLKSVLGILRANMSDLLFSKFVILTSELAEPSVILNWLKRIGISNDELGITVYKVTNDIELHLWTRLKDLLGLNAIFLGLCDRVDPSL…
WP_337720817	WP 337720817.1 Stygiolobus sp. CP850M	Class 5	Archaea	Sulfolobales	MKVIDFYVNNFRSLSSVRLEGLGGLNVIVGYNGYGKTNLLTALYLFIKNMGAGLEKRSVEDREGEYLLLWKDYDVSKPITIGGVVEFSEDETAMAIGKPMRMRVEVSNKIKYNNKYVEWTLDTLNVNNSPPTSDNLETVRNLFAFASQRVEYVPIFDQAYFDSVIKKMIEMNRSPINMKRKWYDFINLISDTIPEIKGVEFWDSNKLVLNIQNLPIYIDLAASGFQRVVLMLFILWLSGSKILLLEEPEVNMYPTLQSRIMKLIKEWTNKNVFQVFITTHSPYVVSANVDSYIIMRKNNGVSTAIMVRPDEQLKSVLGILRANMSDLLFSKFVILTSELAEPSVILNWLKRIGISNDELGITVYKVTNDIELHLWTRLKELLGLNVIFLGLCDRVDPSL…
WP_149528849	WP 149528849.1 Sulfuracidifex tepidarius	Class 5	Archaea	Sulfolobales	MKITDLHIQNFKSISEIELNDIGGFNVVVGYNGYGKTNFLTAVYLFLRNLSSGIEKKSIEDRNNELLLLWKGYDTSSEMKLGGRVEFTSEEANKILGKNAPIILEVENEVKYSGGYAEWTVNRLVINGSPPGKDDLQIVKKISDYASQHVEYVPIFDQTYFDETMKRMMDMNSSPINLRRYWYDFVNLVSKTIPEIKGMEFWEGRKLVLNVYDMPIYIDWAASGFQRVLLMLFIIWLSGNKILLVEEPEINMHPTLQSKIVKLMKSWTDSGVLQAFVTTHSPYIVSSTVDSYVVLRRNQGSSTAVLVKPREGLKNVLSILKANLSDIVFNRIIILTDSNAEPVVVSNWLRRLNIIPEDSGVQIFKVASNLELDNWLKLRKMLKLDMIFLGMCDSIDVSL…
WP_277019362	WP 277019362.1 Sulfuracidifex metallicus	Class 5	Archaea	Sulfolobales	MKITDLHVKNFKSISEIELNDIGGFNVVVGYNGYGKTNFLTAIYLFLRNLSSGIEKKSIEDRNNELLLLWKGYDTSSEMRLGGRIEFTSEEANKILGKNAPIILEVENEVKYSGGYAEWNVDRVVINGSPPGKDDLQTIRKIADYASQHVEYVPIFDQTYFDETMKRMMDMNSSPINLRRYWYDFVNLVSKTIPEIKGMEFWEGRKLVLNVYDMPIYIDWAASGFQRVLLMLFIIWLSGNKILLVEEPEINMHPTLQSKIMKLIKSWTDSGILQAFITTHSPYVVSSNVDSYIVLRRIQSSSTAVLVKPRDGLKNILSILKVSLSDIVFNRIVILTDYNAEPVVINNWLRRLNIVPEDTGIQVFKVTSTLELDNWLKLRRMLKLDTIFLGMCDSIDIIL…
WP_229569342	WP 229569342.1 Saccharolobus caldissimus	Class 5	Archaea	Sulfolobales	MRITEFYVSNFRSLSEVSLRDLGGFNVVVGYNGYGKTNLLSSIFLFIKNLAAGIEKRAVEDRNQEFILLWQGYNVSKPIILGGKVEFSADEVNKIIGKNQKVTLEVVNKIKYVNNYVEWSLDTLYINGSPPGEDDLKVAKKLAEYAAQGVEYVPIFDQIYFDEILKRMTDMNKSPINLRKYWYDFVNLVSATIPEVKGMEFWDGRRLVLNVYNLPIYIDLAASGFQRVILMLFIIWLSGNKILLIEEPEVNMHPTLQAKIMKLIKSWTDNGVLQAFLTTHSPYIVEMSADTYIVMRRVNGNSTAITVKPTADLKGRISLLNSSLSNILFSRIIILTSELAEPSVIVNWLKRLNINVEDNGISVFKVSSDLELQHWLKLKNMLSLDVIFLGLCDKLDMSL…
WP_338603797	WP 338603797.1 Sulfolobus tengchongensis	Class 5	Archaea	Sulfolobales	MRITEFYVSNFRSLSEVSLKDLGGFNVVVGYNGYGKTNLLSSIFLFVKNLSAGIEKRSVEDRNQEFILLWQGYDVSKPITIGGKIEFTPEEANRIVGKNQKITLEIINRMKYNNKYVEWNLDTLYINGSPPGEDDLKVAKKLAEYASQAIEYVPIFDQSYFDEILKRMTDMNKSPINLRKYWYDFVNLVSATIPEVKGMEFWDGRRLVLNVYNLPIYIDLAASGFQRVILMLFIIWLSGNKILLVEEPEVNMHPTLQAKIMKLIKNWTDNGILQAFLTTHSPYIVEMSADNYIVMRRVNGNSTAITVKPSADLRGTISLLNASLSNILFSRIIILTSELAEPSVIINWLKRLNINVEDNGITIFKASSDLELQHWLKLKNMLSLDVIFLGLCEKLDMSL…
WP_009991842	WP 009991842.1 Saccharolobus solfataricus P2	Class 5	Archaea	Sulfolobales	MRITEFYVSNFRSLSEVNLKDLGGFNIVVGYNGYGKTNLLSSIFLFVKNLSAGIEKRSIEDRNQEFILLWQGYDVSKPIMIGGKVEFSPEESNKIVGKNQKITLEIINKMRYNNKFVEWNLDTLYINGSPPGEDDLKVAKKLAEYASQAIEYVPIFDQTYFDETLKRMTEMNKSPINLRKYWYDFVNLVAATIPEVKGMEFWDGRRLVLNVYNLPIYIDLAASGFQRVILMLFIIWLSGNKILLIEEPEVNMHPTLQAKIMKLIKNWTDNNILQSFLTTHSPYIVEMAADSYVVMRRVNGNSTAITVKPTPDLRGTISLLNASLSNILFSRIIILTSELAEPSVIVNWLKRLNINVEDNGISIYKVSSDLELQHWLKLKNMLNLDVIFLGLCDKLDMSL…
WP_012735368	WP 012735368.1 Saccharolobus islandicus M.16.4	Class 5	Archaea	Sulfolobales	MRITEFYVSNFRSLSEVNLKDLGGFNVVVGYNGYGKTNLLSSIFLFIKNLSAGIEKRSVEDRNQEFILLWQGYDVSKPIMIGGKVEFSPEEANKIVGKNQKITLEIVNKMRYNNKFVEWNLDTLYINGSPPGEDDLKVAKKLAEYASQAIEYVPIFDQAYFDETLRRMTDMNKSPINLRKYWYDFVNLVAATIPEVKGMEFWDGRRLVLNVYNLPIYIDLAASGFQRVILMLFIIWLSGNKILLIEEPEVNMHPTLQAKIMKLIKNWTDNNILQSFLTTHSPYIVEMSADSYVVMRRVNGNSTAITVKPTADLRGTISLLNASLSSILFSRIIILTSELAEPSVIVNWLKRLNINVEDNGISVYKVSSDLELQHWLKLKNMLNLDVIFLGLCDKLDITL…
WP_012712755	WP 012712755.1 Saccharolobus islandicus REY15A	Class 5	Archaea	Sulfolobales	MRITEFYVSNFRSLSEVNLKDLGGFNVVVGYNGYGKTNLLSSIFLFIKNLSAGIEKRSVEDRNQEFILLWQGYDVSKPIMIGGKVEFSPEEANKIVGKNQKITLEIVNKMRYNNKFVEWNLDTLYINGSPPGEDDLKVAKKLAEYASQAIEYVPIFDQAYFDETLRRMTDMNKSPINLRKYWYDFVNLVAATIPEVKGMEFWDGRRLVLNVYNLPIYIDLAASGFQRVILMLFIIWLSGNKILLIEEPEVNMHPTLQAKIMKLIKNWTDNNILQSFLTTHSPYIVEMSADSYVVMRRVNGNSTAITVKPTADLRGTISLLNASLSSILFSRIIILTSELAEPSVIVNWLKRLNINVEDNGISVYKVSSDLELQHWLKLKNMLNLDVIFLGLCDKLDMTL…
WP_048050134	WP 048050134.1 Saccharolobus islandicus LAL14/1	Class 5	Archaea	Sulfolobales	MRITEFYVSNFRSLREVNLKDLGGFNVVVGYNGYGKTNLLSSIFLFIKNLSAGIEKRSVEDRNQEFILLWQGYDVSKPIMIGGKVEFSPEEANKIVGKNQKITLEIVNKMRYNNKFVEWNLDTLYINGSPPGEDDLKVAKKLAEYASQAIEYVPIFDQAYFDETLRRMTDMNKSPINLRKYWYDFVNLVAATIPEVKGMEFWDGRRLVLNVYNLPIYIDLAASGFQRVILMLFIIWLSGNKILLIEEPEVNMHPTLQAKIMKLIKNWTDNNILQSFLTTHSPYIVEMSADSYVVMRRVNGNSTAITVKPTADLRGTISLLNASLSSILFSRIIILTSELAEPSVIVNWLKRLNINVEDNGISVYKVSSDLELQHWLKLKNMLNLDVIFLGLCDKLDMTL…
WP_009075234	WP 009075234.1 Metallosphaera yellowstonensis	Class 5	Archaea	Sulfolobales	MRLTEFYTSNFRSLEMVSLRELGGFNVVVGFNGYGKTNLLSAIYLFVKNLTAGLEKRSVEDRNQEYLLMWNGYDTSRTIILGGRIQFVEQEVEKVLGKSQTFSIEVVNKLRYVNGYLEWDLDLLRVNGSVPSRDEMEQARKLLDYASGQIEYVPIFDQNYFDDVLKRIVGLNRSPINLRKYWYDFANLVSNTIPEVRGIEIWDSKKLVLNVYNLPIYIDLAASGFQRIILILFVIWLSGNKVLLVEEPEVNMHPIMQYKIAKLLKSWTDSNILQVFMTTHSPFIVSSEVDNYIVLKRGQTASKTISFQPTDEIRASLSLLGVSLGDLLFNKTIIVASEMAEPKVILNWLRKLNVSPEHNGIVIFNVKSDLELQTWLRLRDTLKLDILLLGLCDKVDNEL…
WP_174632528	WP 174632528.1 Metallosphaera tengchongensis	Class 5	Archaea	Sulfolobales	MRLGEFYTNNFRSLETVELRNLGGFNVIVGPNGYGKTNLLTSIFLFIKNLSAGIEKRSIEDKSQEYLLMWNGYDTSRPILLGGRLEFNEKEVEKVTGKSQNVVIDLVNKLRYINGYLEWDLDLIRINGSVPSKDEIESARKLLDYSASQIEYVPIFDQNYFDDVLNRIVGLNRSPINLRKYWYDFANLVSNTIPEVKGIEIWDSKKLVLNVYNLPIYIDLAASGFQRIILMLFVIWLSGNKVLLVEEPEVNMHPIMQYKIAKLLKSWTDSNVLQVFMTTHSPFIVSSEVDNFIVLKRGQVASNAIGFQLDEEIKSAFSVLKINVGDILFSKTIVISSELAEPSVILNWLKKLNVYPEYNGLVIYTVRNELELQTWLKLRKMLKLDMLFLGLCDKIDNEL…
WP_110369800	WP 110369800.1 Metallosphaera hakonensis	Class 5	Archaea	Sulfolobales	MRLAEFYTNNFRSLESVDLRDIGGFNVIVGFNGYGKTNLLTAIYLYIKNLSAGLEKRSIEDKNQEYLLMWNGYDTSRPILLGGRLQFSEKEVEKVIGKSMNMNIDIINKLRYINGYLEWDLDLIRVNGSVPSKDEIDQSRKLLDYAAGQVEYVPIFDQSYFDDVLNRIVGLNRSPINLRKYWYDFANLVSNTIPEVKGIEIWDSKKLVLNVYNLPIYIDLAASGFQRIILILFVIWLSGNKILLIEEPEVNMHPIMQHKMARLLKSWTESDILQVFMTTHSPFIVSSEVDNFIVLRRGQTASKAINFQPNEDVKSAFSILNVNISDLMFNKTIIISSDLAEPNVILNWLKKLNVNPEYNGIVIYTVRNELELQTWLKLRNLLKLEMLFLGLCDKIDSEL…
WP_238025870	WP 238025870.1 Metallosphaera javensis	Class 5	Archaea	Sulfolobales	MRLAEFYANNFRSLESVELRDVGGFNVIVGFNGYGKTNLLTAIYLYIKNLSAGLEKRSIEDKNQEYLLMWNSYDTSKPILLGGRLQFGEKEVEKVVGKSMAMNIDLVNKLRYINGYLEWDLDLIRINGSVPSKDEIDQAKKLLDYASSQVEYVPIFDQNYFDDVLNRIIGLNRSPISLRKYWYDFANLVSNTIPEVKGIEIWDSKKLVLNVYNLPIYIDLAASGFQRIILILFVIWLSGNKILLIEEPEVNMHPIMQFKMAKLLKSWTESDVLQVFMTTHSPFIVSSDVDSFIVLRRGQTASKAVNFQPTEDVKSAFSLLNVNISDLLFNKTIIVTSEMAEPNVILNWLRKLNVNPEYNGIVIYTVRNELELQTWLKLRNMLKLDMLFLGLCDKIDLEL…
WP_193453424	WP 193453424.1 Metallosphaera prunae	Class 5	Archaea	Sulfolobales	MRLAEFYANNFRSLESVELRDVGGFNVIVGFNGYGKTNLLTAIYLYIKNLSAGIEKRSIEDKNQEYLLMWNSYDTSKPILLGGRLQFNEKEVEKVVGKSMPMNIDLVNKLRYINGYLEWDLDLIRINGSVPSKDEIDQAKKLLDYASSQVEYVPIFDQNYFDDVLNRIIGLNRSPISLRKYWYDFANLVSNTIPEVKGIEIWDSKKLVLNVYNLPIYIDLAASGFQRIILILFVIWLSGNKILLIEEPEVNMHPIMQYKMAKLLKSWTESDVLQVFMTTHSPFIVSSDVDSFIVLRRGQTASKAVNFQPTEDVKSAFSILNVNISDLLFNKTIIVTSEMAEPNVILNWLRKLNVNPEYNGIVIYTVRNELELQTWLKLRNMLKLDMLFLGLCDKIDIEL…
AIM28196	AIM28196.1 Metallosphaera sedula	Class 5	Archaea	Sulfolobales	MILLRLAEFYANNFRSLESVELRDVGGFNVIVGFNGYGKTNLLTAIYLYIKNLSAGIEKRSIEDKNQEYLLMWNSYDTSKPILLGGRLQFSEKEVEKVVGKSMPMNIDLVNKLRYINGYLEWDLDLIRINGSVPSKDEIDQAKKLLDYASSQVEYVPIFDQNYFDDVLNRIIGLNRSPISLRKYWYDFANLVSNTIPEVKGIEIWDSKKLVLNVYNLPIYIDLAASGFQRIILILFVIWLSGNKILLIEEPEVNMHPIMQYKMAKLLKSWTESDVLQVFMTTHSPFIVSSDVDSFIVLRRGQTASKAVNFQPTEDVKSAFSILNVNISDLLFNKTIIVTSEMAEPNVILNWLRKLNVNPEYNGIVIYTVRNELELQTWLKLRNMLKLDMLFLGLCDKID…
WP_110270499	WP 110270499.1 Acidianus brierleyi	Class 5	Archaea	Sulfolobales	MRLIEFYTNNFRSLSNVNLDSLGGFNVIVGFNGYGKTNLLTAMYIFIKNIAAGLDKKSVEDRNQEFMLLWQGYDTSKIIYLGGKLQFNEQEVEKATGKIQTMNIEIINKLRYTNGYLEWDLDLLKVNGTVPNKDNIDEVKKLFEYASQQVEYVPIFDQNYFDDVMRRITEISRSPINLRKYWYDFVNLVSATIPEIRGMEIWDSKKLVLNVYNLPIYIDLAASGFQRVILMLFVIWLSGNKVLLVEEPEVNMHPTLQYKIAKLLKNWTDNNTLQVFMTTHSPFIVSTDIDNYIVLKKASAYSKAISITPTENLRSLLSILKVSLSDLLFSRIVILCNEYADPNAISNWLKRLSVNPEYNGISIFSVKSDIELQAWLKLKEILRLETMFLGMCDRIDSSM…
WP_110379908	WP 110379908.1 Acidianus sulfidivorans	Class 5	Archaea	Sulfolobales	MRLLEFYTSNFRSLGDIRIKNVGGLNVIVGFNGYGKTNLLSSIYLFIKNLSAGIEKRSIEDKNQEYLLLWQGYNTSKEITLGGKIEFTEDEVESILGRRKRIETEIINKLKYERGEVRWDLDVLRVNDSVPTKDEIDEVRKLFENASQQIEYVPIFDQGYFDNVMKRIIEISRSPINLRKYWYDFVNLVSATIPEIKGIEIWEGGKLVLNVYNLPIYIDLAASGFQRVILMLFVIWLSGNKILLLEEPEVNMHPTLQYKLIKLLKSWTESGMLQVFMTTHSPFIVSSEVDSFIILKRDSGFSKAINITPSEDIKSLLSILKMNISNLIFSKYIILTGEYAEPSAIYNWLKKMNINPEYNGISIYSVNSDLELQTWLKLRELLKLDTIFFGLCDKLDQYI…
WP_148691434	WP 148691434.1 Acidianus manzaensis	Class 5	Archaea	Sulfolobales	MRLLEFYTSNFRSLSDIRIKNVGGLNVIVGFNGYGKTNLLSSIYLFIKNLSAGIEKRTIEDRNQEYLLLWQGYDTSKEITLGGKIEFSEDEVEKAIGRSKRIETEIINKLKYERGEVKWDLDILRVNDSVPTKDEIDETRKLFENASQQIEYVPIFDQGYFDNIMKRIIDISRSPINLRKYWYDFVNLVSATIPEIKGIEIWDGGKLVLNVYNLPIYIDLAASGFQRVILMLFVIWLSGNKILLLEEPEVNMHPTLQYKLIKLLKSWTENGMLQVFMTTHSPFIVSSDVDNFIILKKESAFSKAINITPSEDIKSLLSILKINISDLIFSKYIILTGEYAEPSAIYNWLKKMNINPEYNGISIYSIKSDLELQTWLKLREMLKLETVFFGLCDKLDQYV…
WP_013775300	WP 013775300.1 Acidianus hospitalis	Class 5	Archaea	Sulfolobales	MRLLEFYTNNFRSLSDVSIKDIGGLNVVVGFNGYGKTNFLSSIYLFIKNLNAGIEKRSFEDNNQEYLLLWQGYDTSKEITLGGKIEFSEDEVSKAIGKRKRMEIEIVNKLKYERKEVKWDLDTIRINDSIPTRDEIDDVRRLFELASQQVEYVPIFDQGYFDNIMKRIIEISRSPINLRKYWYDFVNLVSATIPEIKGLEIWEGGKLVLNVYNLPIYIDLAASGFQRVILMLFVIWLSGNKVLLLEEPEVNMHPTLQYKVAKLLKGWTDNQMLQVFMTTHSPFIVSSDIDNYIILRRKEGGFSKAISVKPNEELKSMLSLLKVNLSDLLFSRYIILTGENAEPSAVYNWLKKMNIYPEYNGISIYAVKSDMELQSWLKLKEILNLDVIFFGLCDKLDQS…
WP_155863180	WP 155863180.1 Acidianus infernus	Class 5	Archaea	Sulfolobales	MRLLEFYTNNFRSLSDISIKDIGGLNAVVGFNGYGKTNFLSSIYLFIKNLNAGIEKRSFEDNNQEYLLLWQGYDTSKEITLGGKIDFSEDEVSKAIGKRKRMEIEIINKLKYERKEVKWDLDTIRINDSIPTRDEIDDVRRLFELASQQVEYVPIFDQGYFDNIMKRIIEISRSPINLRKYWYDFVNLVSATIPEIKGLEIWEGGKLVLNVYNLPIYIDLAASGFQRVILMLFVIWLSGNKVLLLEEPEVNMHPTLQYKVTKLLKGWTDNQMLQVFMTTHSPFIVSSDIDNYIILRRKEGGFSKAISVKPNEELKSMLSLLKVNLSDLLFSRYIILTGENAEPSAVYNWLKKMNIYPEYNGISIYAVKSDIELQSWLRLKEILNLDIIFFGLCDKLDQS…
WP_152939599	WP 152939599.1 Acidianus ambivalens	Class 5	Archaea	Sulfolobales	MRLLEFYTNNFRSLSDISIKDIGGLNVVVGFNGYGKTNFLSSIYLFIKNLNAGIEKRSFEDNNQEYLLLWQGYDTSKEITLGGKIEFSEDEVSKAIGKRKRMEIEIVNKLKYERKEVKWDLDTIRINDSIPTRDEIDDVRRLFELASQQVEYVPIFDQGYFDNIMKRIIEISRSPINLRKYWYDFVNLVSATIPEIKGLEIWEGGKLVLNVYNLPIYIDLAASGFQRVILMLFIIWLSGNKVLLLEEPEVNMHPTLQYKVAKLLKGWTDNQMLQVFMTTHSPFIVSSDIDNYIILRRKEGGFSRTISVKPNEELKSMLSLLKVNLSDLLFSRYIILTGENAEPSAVYNWLKKMNIYPEYNGISIYAVKSDMELQSWLKLKEILNLDVIFFGLCDKLDQS…
HUW83073	HUW83073.1 Phycisphaerae bacterium	U1	Bacteria	Bacteria/Archaea	MRLIGLRVENFRALEEMEMAFAPMTVIIGENDVGKTSCMLAIRTLFEEKRLTEAADFFMHNTDVPVVMQGTFLCDDASPEQALYVDPNSHMQVRASYSYNQPRVAEVKSRVPRDERFQNIRGQAVGDLRATLGAVGAIQANERPLKADAQDLLQRWADQNVAGEDYEESWVKLSEADFARLLPDFVLVPVDRGIEANLRMTEKSLLGQLFRPLLRDILTGDDATASLQEIQGHLKDGVAKRVIDLQELLQEQLNNRSVTLRHGVELDLIQGVVFDFDMDDERAQNIPIANRGAGVRNNLILGMFRLLAQYGAKDFILGIEEPENSLHPRGQREMLWALQHLARTAQVICTTHSSIFVDLGRLEDNVVLTRTARGNTLARSFQTEDLAALRQILGIRISD…
MBP6600203	MBP6600203.1 Verrucomicrobiales bacterium	U1	Bacteria	Bacteria/Archaea	MAHITRIKVDHFRALKSVDFSLGRMAVLIGENDVGKTSVLNALKTFYANKKLSDRNDFHLHDCDSPVVITLTFKNEKEELTIRRVFEFDKTPATEVAEGESFKKAPKDLVDSTINQAGFYFFPVNRDVSVQFAMTKTALLGKLVRDCVRAKIEEGDAKKSLDILIAKTKEAIEEPRAGLEKHLRQQMHNESLSLTFEDVCVDPVDGVSFSPGLSDDRVGTLPFSNRGAGTQNNLVIALFRYLAERQTTNNLIIALEEPENSLHPKAQRQLLSVLLELSGRNQVICTTHSPVFIERTQFESNVLITRKKDGRSDAKVFTREALVEVQNELGIRPADALLKGGGNCALIVEGCTEEEAIPDCFEAFQMSEFGLGISIINAEGSDSEKIRRICILLKAFDIP…
MBE0415161	MBE0415161.1 Dehalococcoidia bacterium	U1	Bacteria	Bacteria/Archaea	MRISQVSIRNFRALKQLEELRLDDMSIIIGKNDTGKSSILYALDLFFEKRKVKSSDYFKPPGSAPRADAIEIEVVFTNLDDDLLDRLRAEGYLQADDCLRIKRTFTGDSEQKTEQLRTEAVCEDFINEEFRNLPLRREAELNALIKEKGIPEVGRSGAGRTNWERWGVIRQWAAEHGEARKTQPLEPSRDALSAIKAALPQFVLFPAVTSLATDQASFQREFSELVADALQEQAAIQDTLEKEIKTRVRDEVSRLESLILQQTTAITGVSPRTEFDWGKLVTLDLDVRDAAGIEVELGNRGLGIQRLTWVAFFNYRVQKPSREGLEAKPYVFAMEEPEVFLHPGAQRELFYALRRNSEAGTQVLVSSHSPIFVDRSSLARVILLRRDANGVAKAFHAAG…
WP_181742281	WP 181742281.1 Thermoactinomyces mirandus	U1	Bacteria	Bacteria/Archaea	MFIDKLVVKGLKCLKHVRFRFDKFSIIIGKNDIGKSTSLRALDIFLNDAKPEFDEFTKGQKQMEIAVTFLLTNEELEDQEIIAKLGSYLDNKKLTVRKIFVSEEDKVKTPDIYVEPGEKLIKPKEWKDLKEFLPQFIYIRSIRDIDKASRVNSQSILGKLMLPLIENEKTISDKKEKLEASISSQIEDVFQDVQNILREQSPDVRKLEAELEIRIERGINLNISVDDGYTTTHIEKKGSGIQSSLIVSLFRVYARRHFQKNIVFGIEEPDAFLHVGAQRKIVHSLQLITQDHGQVILTTHSTVFIDRGNLKGITLLKRDENREVVAKRIKKDRDTSAIQEELEIRNSDWLLWDAVLMVEGDTERKVIDIWARTWGENLDSIGIKILKMGGKDKALYYAN…
WP_322310567	WP 322310567.1 Geobacillus subterraneus	U1	Bacteria	Bacteria/Archaea	MFIREIKIKNFRGITEFQAVMTNHMLSIVGQNDVGKSSVLKAIRIFFEDDKITAEDFPKHDSQLPVEIEMVLHIDDEVLESLKVDNTLRLKQIFHLMDGKITAKKSVYMENRKPSMEELDNYSQLKKIGIGLGVEFPKTKPKENEKIEELKQKVMERINNMEQYTWNDASEYWKEISTKFPNVVYIPAAQDHENEQKVTNDTSAFGKLFRVGIKKWVKLDEESNHAVEVLTDKLKELNKGILSIVEKNLKQQVVLAEELFPKIDPLDVSKGFSFTLYVKDSHGVETPLYNRGSGLQRAVLVAAIRSQAEVEQMIERQRLKKETSGDEEIKKIAIPPTLYIFEEPEAFLHLGAQKELFYSLKDLSQKGNQVILTTHSTLFIDEADMRDIVLLKREKGQTY…
MBU4265776	MBU4265776.1 Candidatus Altiarchaeota archaeon	U1	Archaea	Bacteria/Archaea	MKIKNIQIKNFRSLKKTSIDASNLNIFIGKNDTGKSNILRALNIALSERYTKHTKCKEIDLNKNCSKNDTIEIKISFIDPHGISVRGRRINLKEDHLLNIDNELVIVKSFTTPLSDGEYYPETFIEVYDYPVYTYKKKNGGLTLNFCKLKDRDPEGYLKIINLGEKALQDLIDSLGIDYEKERKKLKRGRGKVPLEDLRKILREHLKSDKRFKKETIEVVPKRWIMKGIEEILPKFMLFSADEGLDVKKDSFQDRFKEVIVDSIRNSNEIKNIEETVRTSITSELDEIAHILQKQTDTIKNLSSNPTFAWGENIIFDVIAKDTLGIDTPISNRGSGIQRLLMLSYFMYLTKKEKNTIFAVEEPEIHLHPEQQRSVFDFLKIQSEQNQIFITTHSPTFID…
NLI39563	NLI39563.1 Caldisericales bacterium	U1	Bacteria	Bacteria/Archaea	MKIKKISIKNFRGIKSLEDLELSDFTTIVGKNDAGKSTILYAIRAFIDEKVEETDFYCNMPTDEDMEIKISFQIFDSQMIKNYALLDKEQLLTIKKYFDFNKKALRKTTYFVYETDCEKYQDLWKKDDTKELDNIINELGLSPKPKSLKCKKIDRIAHIYDHLEKDDINFMDHEHEIDKNLMKEIKASFNMEPPILFFVSADQKLDVNGTEFSSYYKQLFNKIINDNKELINEINSKVNTQIDHFTNKLFENLHNKIPQLKNINPEMTFEIAKAYSKVSLELQTENDSKPIPIENKGAGVRRLVIIALLETIRDVGVNENTIYAIEEPETYLHPSAQKDLLVVLNDLSETSQVIVTTHSPFVAGETPIQSLILVEKHDFCQNYKGYSKEYDLYTKIAND…
MRJ05985	MRJ05985.1 Campylobacterota bacterium	U1	Bacteria	Bacteria/Archaea	MELVTFSLENYRGVGKRVKIGRLGRLVSIVGQNDSGKSTLLYGIATFLNLRQYPLGEEDFNRKYQKIVMEGEFWSPDLEEKIKEHLGKKLKKRSGIGEFVSALLGKEGRLKVKRVKNPPSSNGEIGEKREKSYRKWDKELLKIEDYRVEVGEERFETLYGLSERELNRLLEYLQLEIPSQGKGKNSRLEKVKHIHKWIKKGKLSEGVKVEKIEGEIGDNYGILELLPSVELFPAQPFSPSDSGFRTHLISELEEFFAKEEETFREMEKRIRRAMAKEGKGIKGYLKEYIPNLKQIQLEPEVVWENAIREVEVRLQLKGESRSIGLTRRGSGYQRLFLVARFRYLAEKEKKRRRENRGIIYLLEEPETFLHPSLQRDLLEALTSLSRKYQIILTTHSPIF…
MEX2340949	MEX2340949.1 Candidatus Paceibacterota bacterium	U1	Bacteria	Bacteria/Archaea	MILSRININNYRGVKKAENIPINPLSVLVGKNDSGKSIVLNAIAAFLSIKDYPIFEIDFNNPEQPIYFEVSFTDDDLAEKVSKKIGTKIKKDDGKDEFITDICTGDNISFRRSIKSPGKAFDETLIAVRDYDHEDFKELYQKSDEEVSTILDKYDIEVPVAGAGRNSKLEKVKHIKQYCNENEIDIKTSWINDDYDIAKLLPEIELFNSDYGIEPDTPFKTSSVTEVKGVLDEEAADGGKLTEVAKKVEKEMGIESEAISILMKDYVPNVKAVSIKPNFTWKDAIKSVDVNFEFEDDDKPINMTRKGSGYRRLFMVARFRYLAQKKKGDDVIYAIEEPETFLHPSAQEDLLNALKEISNENQIILATHSPVFAGSSDRSSIVLCEKTPEGSKYISEVDD…
PKP60242	PKP60242.1 Candidatus Altiarchaeales archaeon HGWAltiarchaeales2	U1	Archaea	Bacteria/Archaea	MNQKFKQTEIGKFLAPAEQVVDLTDKFPTTSNKGLGERLEEKLGENHAKIPEIIPENKHINTKELSEKIGTSTPDTKKTNMFLKVISIFNFRGIDKLEKLEVFNLNTLVGKNDSGKSIILFALDRFFNEKHFDDKDIFKGKKEKETTSIELSFAPSVEVDNLVIDKGGLITIKKEFFVEKEKVKCNAFYLANDFIEAEYQDLWNKKEQDLNQIIESLGEEAIKAGRGNKNVSKLEQIKGLLVDKERQDIYHPLGDFLKNLEKVYNITLPDYSLFDAERDLDVGATNFQSQFKPIISAYFEGAHFKTNELEDELKENLSSEFEEIRKFMIKNVSGLKKINPTTEFDWSKSLKKFDLNLEFDNEKYDVPISHKGTGFKRLLMVAYFEYLASKKNVSDQIFS…
WP_297135166	WP 297135166.1 Eubacterium sp.	U1	Bacteria	Bacteria/Archaea	MKISKIRIKNYRGIKNSGWIEFDRLNAIVGKNDAGKSSILHAINDFYNESKLAEGNKYFGAGDEETEIEICFYGEELITVPKVILDENGYLHIKKTSSNVGESYKTYIIANDFGKADYKNMFQQTAAKMKTIFKTFGKEVPDIINKEKMLELCSEIICSEESYVIEEHELKGSMLKEIIKPLYPQFSLFLADTNLDTSTSSFQNQFKKIVTNAIQAHISEFSNLQNEVQETLIGEINKIGNYMETHYSGLTELKPEISYDWQKLVNFEVIMKDSQGYEVNLANKGTGIQRLFMVSYFQYLAEQISENENSYIFVIEEPETFLHPGAQRTLLDSLKRISDIHQVIITTHSPVFASEIDNKNIIVAKKHNGESKYEQGDSISADLLVNELGVRASDNIVNS…
MBI2918050	MBI2918050.1 Chloroflexota bacterium	U1	Bacteria	Bacteria/Archaea	MKIEWVTLKNFRAFDTEASVQLGALTTLVGRNDVGKSSVLHALDIFFSNRPLDPDDWNRGATSDARIEITIAFADVPPAIEFEEGVATTLAEEHLLNREGRLVIRRTWARGAKKPESRLLVNDFDHADFQNLCSKSERDLNAAGDKHGLGFSKAGRGVTNKNKRAQLREKAKDGAVALRDLEIQPDEDVLRRLALYFPTFNLFAADWRLSEEETPFQRVFRDMVDEATKTLAERQSIEESIEQFINGELGKIHDFLSQHTEDISSLSASPEFKWKDMVGFRIEARDRDGVAVPLVKRGAGLRRLLMVAYFRYLASRRAEGRLTANRVFGIEEPETYLHPGAQRELLKSLRAIAAENQVIVTSHSPVFAGATERGSLVWVTKPQGSAQVIQGDAVDLRAL…
WP_129750267	WP 129750267.1 Flavobacterium beibuense	U1	Bacteria	Bacteria/Archaea	MRLVKVSIGNLKGIEGIVTLNFNDFNVIVGQNDAGKSTILKALDLFLNDNSPKLEDLNNKAESKIISVELSFKSENVQIIIDESVETTFEIEEILSHENLLVIKKEWDVSKSRVSSEVSIIRKKYDDNDCLLLTEPQLIALCGKHQINTQKANNEEFNNPEKRQKIRDFNHANHIGYGYLYENIPSAGKGRIRTIYEEIKKVLPAFEYFKADTSLSENETAIQNFFKRISYKTISQEIDISDVERHVTNKLSEILENITDKINRVVDVEEEVKASISFDWTKLISTSFKSLNDGVDIPLSGRGDGFRRITMMAYFEYLAEQDKSDKQNIIFGFEEPETFLHPSAQEKLFNKLKNMLENGYQIAVSTHSPIIVAKTEKNDIIHIKKTKHGYIAEQNIEDI…
MBR3782820	MBR3782820.1 Alphaproteobacteria bacterium	U1	Bacteria	Bacteria/Archaea	MKLCKVKLVNFRGYKNATFNITNLNVIIGKNDVGKSTIIDALDIYFNDAPIDLNDLNVHIPTQEPKFIEISCCFEVNPRELITLDSSENTATCLEDEYLLNKDGLLEISKIYDCSGGKLSKPSIKIIAKHPNNFETPLIALKITDLKRMARDKGINSTNDSIKKEIRKAIFEQTANLTFDDEFHIETSTKDTDIIELFKKFKDDFPSYMPFRADRTNTDKDKEVNDTTKAITKTVVAGMEAEFQEMKNKINDKIQELASKTLEKLKTFDENIANTLKPDIDSKALDSLFSFTFSCDDGISFNKRGSGVKRLMLLSFFLADVERKNTSNKGVIYAIEEPETSQHPDFQIMLMDALKQLSTANDRQILLTTHTPEIVKMVDKENLIFVQKSDDKSVIVQQD…
MDA7988569	MDA7988569.1 Alphaproteobacteria bacterium	U1	Bacteria	Bacteria/Archaea	MKLEKIIIKGFRSYRERTEIDISALTALIGANDVGKSTILDALDAFFNDVVDVQDINTRISEKEFSVGCVFSNLPEKINLDSRSETTLQEEYLLNDSGKLEIYKVWRTTAAKAEVERIYAWAKAPAHERAENLLLKKRDDLKEIVETNALEADKRKNPDMRRAIYLHLEERGKLNLQLREVVLDRPKDASDAMQDARKIWKKLKDRHLPVYSLFKSEQVQGDKEKVVRSPLDTTLKLAVKELNDQLSKIAEAVQKQVEETTSRTLERLKRDYPEVAKNLAPEYKEPSWSKAFDLDVLRGDDDVPLNKRGTGVRRLVVLAFFQAEAERERQERSSPVIYGVEEPETSQHPNFQRKIIESFKALAEAGDQVILTTHVPGLAELLPIDSIRFISRPLDSPMP…
WP_098098044	WP 098098044.1 Bacillus wiedmannii	U1	Bacteria	Bacteria/Archaea	MKLTTIKLENFRSYHEEVVIDINNFTTLIGRNDAGKSTILEALEIFFNADIVKPDADDVCKLSGGNSFSITCCFNDLPTSIIIDDSVPTAFDREYLLNSQRELEIKKVYNCSSSRMTSKVYLNTLVPDIQEIFELVTYNNTALKSTAKRLNIEESLYSKTSNVSLRDAIRMHLRDGNPEAQNREFLLEISGTNKNLKEINTKIGKILPHYALFQADRPSKDEDSEVQDPLKLAIKSAIDQVAPKLEEIKEAVQNEVLDVAKHTLQKLEEMDPELAKQLIPQPKKEPEWHKIFNFTLDGDNDIPINKRGSGVRRLILLNFFRAQAERNSQEKNIILAVEEPETAQHPNNQRKLVETLMSLSDEQNYQVLITTHVPAIAEMLPVDSLRYITEENKESKRIS…
MBP9010974	MBP9010974.1 Syntrophaceae bacterium	U1	Bacteria	Bacteria/Archaea	MARSAYEGNPAGDGTAGQGIKLIEERSMKLRRIEIENFRAFAPPLEIEIDDFTAFIGRNDVGKSSILAALTIFLEGDGVKIDQADGSLHGDRSRVRITCEFDNLPENIVLDDAYETNLADEHLLRSNGRLRITKLYDCSKSKINPSIFINAENHPVDESSKSLLPLTIQELRKEAENRQVTLEAGEGTIKAKIRRAIVKRSNAYEFRPIDIPVDKNETKTLWEQILKHLPMCALFVSDRSSSDQDPEAQTPMGVAVERALADCVDQLDALASRVEKRVKEVADRTLSKLKEMNAELAAELKPQLKEKSIKWKNLFKYTLTSDLEVPMDKRGSGVRRLVLLNFFRAEAERKASTDGHRPIIYAIEEPETSQHPDHQRMLIRALLDISDNMWQVLVTTHSP…
WP_162568434	WP 162568434.1 Variovorax sp. SRS16	U1	Bacteria	Bacteria/Archaea	MKLAAVTLENFRGYHHATRIGIDQLTAFIGKNDAGKSTILEALEIFFNDGRPERGDVCVHGADSTIRIGCAFVNLPTEMVLDAVAPTSLTAEQLLNENGELELVKEWDTTGETPKESIYAAAMHPTNADASDLLTLKNADLKARVKKLGIDQAAINLTINGSLRQAIRDACQPLTLERRLLPLDKEDAKKVWDQLKLQLPMYAIFRSDRPSQDGDEEVQNPLKFAITQALKELADDLKKIEDAVRVRAEDVAKRTLAKLNEMDSRLASELTPFFKADPKWDVFKFGLMGDNGIPINKRGSGVRRLILLNFFRAEAERRRNERGALSVIYAIEEPETSQHPDNQRLLVQALKELAADDNTQVLVTSHTPGLAGLLPSDSLRCVRKQSDGTAAVFHCEDEN…
WP_198634164	WP 198634164.1 Clostridium perfringens	U1	Bacteria	Bacteria/Archaea	MYINKVRIKNYKSFLDSGYIDVDDKLFALIGQNNTGKSTVLDAIQCVFPSTKKNINTIDFHRATENSIEIEILFSGVTDEYLEQVIFKDKIQKQVEKVKMLEHDGNSAKLEKERKKIVEIKEKYLKECLDKYKIDDEKVNVKLVAKKGKTITKQIYVNEDTKITEADLKVLLPQLKVIPAIRDPKNESTAGSNSYLKELIQMLDDEIQTNIEIEGKSISYRELNNVISKEAKERCKSLGNRITDFYNKAIGNAEYEVVINSDVNISKGTTYTTRIKDINTGIENDILNCGTGYQSMVILSMLEAYVDISNNKSQYILLIEEPEVYLHPNLQRKMIDTLISISDNNQVIFTSHSPITLSKLSKQQIKLVKKENGVAFVEDVVPKVVIDELGIKADDVFAN…
WP_144465525	WP 144465525.1 Bacillus thuringiensis	U1	Bacteria	Bacteria/Archaea	MYIERMTIKNYKSIKYEEIDFSYLNCLVGQNNAGKSTIIDAIQCFYGKKVITNEDHHLRNKEPVEIEIFFSHSYTEKEIYNLLYESEIENEPDNTLTEMFNEVTRTKNAELAVKRGYLRFKLKREYNSKQGNELYTNFYDSPLDFQILKTYLPHLYVIPAVRNPEMEVKAQDDSVLGQLLSLILSGTQDIQFIKVPNNQIYFSYNELKELLLEHIQKMIDQFIVPINNFFQANLNTDTLSLKMQMDFASDTSTEYRISTFLVDKHFPSQKIDILSCGTGLQNVVLLSIMQASLQEHSGITNAVLLFEEPEIYLHPSLQRKMIITLKNLSRNNQIFLTTHSPIIVSKVDQQEILHITKDKLSGQTSVSHASARHIIEDLGIQPSDIFNKNHIIFVEGNDD…
WP_243300483	WP 243300483.1 Bacillus litorisediminis	U1	Bacteria	Bacteria/Archaea	MKLSRIEVKNYKSISHIVANIDDLTAIVGKNNYGKSALLDAIQCFYGDKSINDDDFHMGKEENIEISLLFTDIVNEDIERYFNYKSMYNKTMLKIMENDGNDALKERELRKLDEKRLQKFDETTKKFCLDLEQHDSILIKFIKPKRGNSIYKLSNDTTVAKNDFCIKVISAIRTPDKETTAGTKSNMKELISLLQEQQEVENYIKLPNSRDKLTYGEIKALISTNEEEQCRNLSTDLTTHFQEAISTDTLSVKVKIEEGFKFDFKYKTVLIDRDMPHKEIDILSCGTGLQSMMILSILQTYIKMMNDSNLILLIEEPEVYLHPSLQRKMINTLVKIGKKNQVLLTTHSPIIISKIDQQNIHCINKVGGVSSIIDATATTIIEELGIQVSDILNKNAVLF…
WP_020446095	WP 020446095.1 Salinarchaeum sp. HarchtBsk1	U1	Archaea	Bacteria/Archaea	MTHMQLSELHVENFKSIEETHIDSVDDLSVLVGKNDAGKSSVLEAVKMFLEEKGKPERDQFHMECDDDIVITAFFEDVPAELADCLNDSIELTNGRLKISRRWEYPEDSRSMADTYLGPDEEQLGAGTLVGDHESDGKRDTRQYLWKLLPDPIYIPAERNIAEETKFKSDTLIDQLLTPLLEENDDIRSKRNELESELNDGVDGLQTDIEDRLTDHVDSISQLELVTGDINLGKAFSPSIQVTDEFSEISVPIAERGSGVGSLLVLSLVETYRERQVGEGYVMLFEEPGNWLHPEAKRRMLGALKRISENGGQVMLSTHSPIFIDRRGHGDVFLVQRHEGKTSVREIEENYLTIVEELGARNSDILQSDFVVYVEGITDVQMVEIVADNYLNETERARI…
WP_244510085	WP 244510085.1 Halogranum gelatinilyticum	U1	Archaea	Bacteria/Archaea	MMRLSGIQIKNFKSIERTQIESVSDLSVLVGKNDAGKSSLLEAIEMFLTEKGKPTTNQFHMGIEDEIIISALFSPVPDELADALHDSIEIPNNTLQITRKWEYPDPRRSMADTYLGPDEVAIGTDTLVGEYDSLGKPDTRDFLWEYLPEPVYIPAERNVTEETTFKSNTLIDQLLTPLLEESDALRQARKELERELNREVGAVQEQIEEGLVSRMDSIRHLELDTGEINLGKAFTPSIRITDQYSEMSVPIDQRGSGVGSMLVLSLVETYRERHIGEGYLLLFEEPGNWLHPEAKRRMLGALKQISTNGGQVMLSTHSPEFIDRRGHGDVMLVQRDAGRTSVRQIKEDYLSVIEELGARNSDILQSDFVIYVEGSTDVQMLRVVADNHLSEADRARITI…
ACV12084	ACV12084.1 Halorhabdus utahensis DSM 12940	U1	Archaea	Bacteria/Archaea	MRISSFSVRNYKAIKEQTLEFGEYNIIIGKNDVGKSSVLEAIDLLLKFDTPDKSDFHMLDESNTIILCCEFEEISDTLKEMLTDDYLDGDNLSITARYTSSSGRTPDGLYINGEEIESGAIQIDEEELSKSDSREYIKEQLSETVTVLAERDHESETSLTQGSWLTRVMSPVFSSDNLNEQKQKIRSELEDELEEIKASLNEVLSDQHSHINDVQIELGDIDLSKAVSPKIEVRDDNVDEWMPLSERGSGVGNQFILSMMKSYADSELDDGYYVLYEEPENSLHPSAVREMDQALREIASQGNQVIITTHSQSLIDTHENGSLIVASNDDGEAEFKHVKDDGFEAIEAIGAKNSDILQSDYVLYTEGASDAAVIEVICQHEFDDWDGINVTVQPAGGGN…
WP_128476287	WP 128476287.1 Halorussus pelagicus	U1	Archaea	Bacteria/Archaea	MPKMELSAFRAQNFKSIVDSDKLETDDLNVFIGKNDAGKSSILEAIDCLLSKSKPKSHQFHQKEAEEITLTGTFSSIPEDLHKRLGEDYSSDGDEITIQRQFKRRENTTPSATTFVNGEELSKGAIIYEDERLTKAKSRNHIWEHFLPRPIWIPAERDVKEETKLKGGTILNNLLEPILKRGGIDEDDPLQEHINDLEDSLNETASDLGSELTENMQDHMPDVANINVDTGSVKISNAISPTISIKDQYMPEKVNVSERGSGVGSLLILSLMQTYVDMEVGEGYCLLFEEPGNFLHPAAERKMLSAIQNIAAKGQACISTHSQTMIDRKSEANLHVVRRKSGETSIEYIADDAFAAVDEIGARNSDILQSDFVIYVEGPTEVKVIEEIARRAIENWSKH…
WP_370901764	WP 370901764.1 Halobaculum sp. MBLA0143	U1	Archaea	Bacteria/Archaea	MSVIDIETFRVKNYKPIKDSGDMELGDMTTFIGKNDAGKSSFLEALELFLDCGKPDDEHFHMQEAEEICFEAEVRLPEELCGLLREEYVPEDNDTVTVLREFSRRSGRTPGSETYLNGETFSKGAINEDDTRLTKAKSRDRVWDFFPEPVPIFAERDVSEETKLKGGTHMDKLLSPILESGGFDNEVANKKAELRESLTETTEKVGSHLTNYLETHLESIEQVEMSPGNIRVDKAITPSIELHDEHLSESVDVRERGSGVGSLLQLSMMQAYVDFEVSEGYILLFEEPGNFLHPSAERKMLDALREIAGGGGQVVLTTHSQVFIDNRANADIYVTRREDGATEFERVADEGFEAVREIGARNSDILQSDFVIYVEGQSDVEILKRIAEEVIDDWHNRGV…
WP_167914810	WP 167914810.1 Thermococcus sp. 21S9	U1	Archaea	Bacteria/Archaea	MGDYMSTLRLIGLKIKNYRSIKELPEDKEYQEIENFVTIIGKNDAGKSNILNAIRIVLENVRVTKEDFHKNTNENIEISLIFDVTDNDEIMRGINSSGNLPRGQGLEAFFNKSYKQNPKNSKIKIKRIFEKEKLKGRNYKGETVVEYFDESKNKWTKIENKGLIRTILHALPEVIYISAIRDVIEETTQKSGFLMSKLLSPILEKQSEKNRDNEQKSIVELKKELQDAIRKESKKLEEIILAEMAVFSDSIEKIEIEPNKLQINFSPRIRIKDKHLPNGVPLEQRGAGLRSEFLLAMFRAWAEIGAGKGYIILFEEPELYLHPEAQKKMFYALKRISNEAQVLLTTHSTIFVDRSDLKSIWLIQRENGETKIKTFEKAEGLSEILEEIGAAPSDLFLSN…
MEM4317911	MEM4317911.1 Candidatus Nitrosocaldaceae archaeon	U1	Archaea	Bacteria/Archaea	MNNNEKLRLVGIRLENYRSYKHFPQDGNGYLEIGNLTLLIGQNDVGKSNLLRAIEILLEGGERFTNEDFHNKEKECKICAKFEVPSSLKDKLQNSNYLEIAIAFSENSNGKITLTYYVNSNKETRKDFNDQVKPYLPTPLFIRAFDNPEDEFSISKNNILSQLLLPIIEATSEKEATSEKTSEAESIRSLKDKLQNSIEREINNIRSELLKNLQNIWNDIEDLSLEIGKLNLQRAIEIQFKVKDKYGSSSLPFTYKGSGLQRTLIMALLEVYRKYKIGRGWILLFEEPEIHLHANAQRRLFGILKNIAEQGQVIISTHSPIFINNLSNKNNHKLYLLTKKNGITELKTEINREYIKNELGCEPSDILYSNGIIVVEGPNDSEIIKSWCKKLFDEWEEYS…
RLI74500	RLI74500.1 Archaeoglobales archaeon	U1	Archaea	Bacteria/Archaea	MRLELIGIKLKNYRSCRVFPKNGDYLEIGKFTTLIGKNDVGKSNILKAIYVVCKNKKLFIEDIHKGMQEKCEISLFFKVPKTLKDELAEKISQYSGNDIIEIKKVFEWSNGKLGSGVYFIEDKKVSYQTLEKYLPHVLFIPAVKNVEEETKFGRDTILSELFLPIIEKTDEEKSQAESIADLKRRLRKAIQQETQKFRNSLKKELSKMWDEVEDVTIDIPELKIEKAFNPQIKIKDKHIGKEIPITHRGSGVQRYLILAMLEIYRQLKIGKGYLLLFEEPEIYLHIGAQKKMCAILKDFSKEGRVIISTHSSIFVDKSDISTTYLLIKEDGETRLRKFQGNKEILEELGMSPSDIFLTNGIILVEGPSDVEIIKVFAESIFENWDEYNIAIIPIGGSNI…
WP_253305513	WP 253305513.1 Thermococcus aggregans	U1	Archaea	Bacteria/Archaea	MRQSTLDSWVFFNSEEEPKMQENINQKLELVGIRLENYRSYKKFPEDEDYLELGRFTTLIGKNDVGKSNLLRAIKAFLENEDISPDDIHKGHNAKCEITLVFKVSEELKPKLKEKFANVYDGGNVLFISKIVEEDEFSNGKSKSRGKYYINSKKVAYNSIQPFLPKVLFIPAVKNVEDELKFGRDTLISKLLFPIIEKTSQEKAQTDSVADLKRRLTNAIKRETMSIRKKLKKELSKMWSDVEEVTIEVPELKLEKAFTPIIKVKDKYTKKETPITYRGSGMQRYFILALLEIYRAQKIGKGYVLLFEEPEIYLHVGAQKKLCGILQEFSKEGQVIISTHSSVFVNSGELSTSYLLVKENGETKLRKFTGSKEILEELGMSPSDIFLTDGIIFVEGPSD…
WP_225807426	WP 225807426.1 Thermococcus bergensis	U1	Archaea	Bacteria/Archaea	MSEKADLKLKLVGIKVDNYRSYKKFPEEADYLELGQFTTFIGKNDVGKSNLLRAIEIVLDDKSIAPDDIHKGQRVTCEITLFFEVPDELKEKLKEKFPKDYNGGDIISISKKFEWSNGKFDSRGKYYLNFSKKLSGDNLKYIRSIFPKVLLIPAVKNVEDELKFGRDTLISKLLFPIIEKTSQNKAKTETVADLKQRLTEAIERETRSIRKDLKRELSKMWSDIDDVTIEVPELKLEKAFTPIIKVRDRYTKKEIPITYRGSGMQRYFILSLLEIYREQKIGKGYVLLFEEPEIYLHVGAQKKLCNILKDFAREGQVIISTHSSVFVNAGDLSKSYLLVKENGETKLRKFSGNREILEELGMSPSDLFLTDGIIFVEGPSDREILEIFAKNLFPNWDEY…
QEK13864	QEK13864.1 Thermococcus aciditolerans	U1	Archaea	Bacteria/Archaea	MWCGSMRQLTLDSWVSLNFKGEEMMSGKDDPKLELIGIKVENYRSYRRFPEDEDYLKLGQFTTFIGKNDVGKSNLLRAIDIVLDNKGISKDDLHKGQKVSCEITLFFKVPYEFKGILEEKFQQDYNGDDVISISKKFEWNNERFDGRGKYYLNFDKKLTGESLRFIQSLLPDVLLIPAVKNVEDELKFGRDTLISKLLLPIIERTSQEKAQTESVADLKRRLTEAIKRETRSLRRDLKKELSKMWSDIEDVTIEVPELKLEKAFTPVIKVKDKYTGKETPITYRGSGMQRYFILSLLEIYREQKIGRGYVLLFEEPEIYLHIGAQKKLCNILQEFAKEGQVIISTHSSVFVNGGDLSRSYLLVKENGETKLRKFSGSRDILEELGISPSDLFLTDGILF…
MBI2427004	MBI2427004.1 Candidatus Kerfeldbacteria bacterium	U2	Bacteria	Bacteria/Archaea	MKVVSIRAQNFKTIRDLDMQDIGGLTVLIGKNNSGKTNVLETITYFSKESYEIERFSKEDKAATIHLELALTPQEAKELGGAARAAILVLDHTPKAGKTATLDGKALDPETVAKYLKSHVLHIDTARIFLPEVSESGKSLALDKGLERLSGQISFERAQRDFHELKLTHPKLFTNVQEGLKTAFPNIHYALDEHLLTALHEEREHPEAQPTITDAEKHVELERMGAGYLQIFSLILYAYHPKYSILLIDEPETHLHPALQKKLLELFRGVSAVKQIFLTTHSPSFVSAEHLSELRRVVRTDSHGTEYFPKKLKGVDVNRLVQELNPDSSELFFADVVLLVEGEADRILMRGLLERFGSGTREIKVVATHSNTNFEVYDELLSLYNIPHVIMTDFDSLRS…
OGY85351	OGY85351.1 Candidatus Kerfeldbacteria bacterium	U2	Bacteria	Bacteria/Archaea	MRLTSLTIENFKSIASLSLTDFHRLDVFIGKNNSGKSNILDAAMLFLRTSPVPAALFDVENAHIEAQFALESQDCKACGIGQKKTLFRCVMSPGQKKSYFVNGAEIDAARGRNFLMHHTVHINTSKLLLEHRRDVDAQIQSGDITIFFAQSAYQELYTQYPEMYAAFLAALHDMFPQITYRPNEKLFDNIAKLRESSALNFGAEIHEGDEVRTVANLGSGYLQLMVVLVFLFHPRYSFVIIDEPENHLHIGLQKKLLKIIKSFDTRKHIIISTHSPLFITPDDFDQLHRVVKNDRLQTQVFPVLEMHKRIDIQRLSQELNLESNEMLFADHVILVEGEADEILIRGLLDRFYIGKKEVLVLAVHSNTNFKIYRDVLRYFTIPYTIMTDRDSLQGYVDVI…
MFA5030183	MFA5030183.1 Patescibacteria group bacterium	U2	Bacteria	Bacteria/Archaea	MFLSKIIIDRYKSILLKQTITPNKGVSIFIGKNNSGKSTILDALSRFFRPLQDPKRFIDPEARVEIELALSDKDRTALAKNGQANAPERLKLVLRGEEFFIKTEDETKPISRELSQFVLNRTIRIGAIRDLDFIKMKKIFEEFKSGWPKAFKLFSSKFNIFFPEIKTPSKLFQKKNDWFETTVKEFGQARNIERLGLGFRNLFILLLYYFHPRYDIILIDEPEIHLHPQMIKRLHDLFFENIAEKQVFITTHSPLFVQPESLCCVYRTVQDKDRGTHFHYLTHNYVNASRLEQELNADNCEMFFADRVLLVEGVSDRIFMRRLLYTYYPNTSLDIKVIPVHGKENMDTYAELLKAFHIRYVVMLDKDAFFNTNINIIASVKKSDNFDQEQQRLHDAHVF…
OIP80295	OIP80295.1 Parcubacteria group bacterium CG2 30 48 51	U2	Bacteria	Bacteria/Archaea	MRIQKVTIRHYKNIKEELVWEPESHLGIFIGPNSCGKTNILDAIYVALVGDKDPVRFFDTKRDMVVEIAVDGEDQIGLERAVGKKLADGVVRIHKKGSEELYICGQETLTPLATVKSFFSARAVRLDPTTPTDIAHLTATYKSLVQHFPERMETLRELLKDFFPHMPLSEDFFGRKKTLHDVATPMVEVYDGQVPFARLGSGFQQIFTVLVYMLHPAYPILFLDEPEIHLHPSLIKKLALTLEDRRLDNQVLLTTHSALFVRPDNLQHMVRVRRSEAGTSRITTLPSRSSRLNRTRLIQEFNADNTELFFADEVLLVEGVSDRIFFRGLINRFYNGAKDIKVVYAMGKDNMNVYVDVLEAFHIPYRVIVDRDALNDRGVHFIERVTGGRRYANPQEKIA…
MBU1269117	MBU1269117.1 Nanoarchaeota archaeon	U2	Archaea	Bacteria/Archaea	FIYYLFINNSFINMKIRRIQIKNYKSIESLDISSFDSLNILIGKNDAGKSNILGALDILFNSNIKFYTGLELIKEDFLETIFKGDATYYLFDKNNPEIEITAYIDMSKKKLEKLGIETSEEENELVISKKITIQKNNTRITLDFLRFNKNKIIKTPDENKRFMVKKSAYSDKIEDSIGKDILEKISNEFILIPADRNIVRDPSPGSEKMKAEDYIKDSLITLANSKEEDKKKLFEQFTSFISKISPLINKVEPIIEKGIVIDLKFLNSERTNIPLSTIGGGNNELLLLLHEIILSGGKILAIEEPEIHLHPEAQRKLYRFMEEFSQTTQMIISTHAALFVQPNNLNGLFRVVKKGPKTEVFGVSKEEYLDKERLEQELNAENCEMFFADKVLLVEGISD…
MBU0666826	MBU0666826.1 Nanoarchaeota archaeon	U2	Archaea	Bacteria/Archaea	MKIKKLLIKNYKSIEKLEIDNLNDLNIYIGKNDAGKSNIIKALDLLFNANPQTNWQQPKITTENELETIYDKEIKYLFFKKDEPEAEITAYIEVKKQELEKLGLQLDLKNNYELVFSRKICTENNTTKVSIEFIRLDKKIILRTSDEKERFLTKKGNYTNNYEEFIGKNLLLELQNQFILVPANRNIIRDPTPNSEKNQVEQYIKDSLIKLANSEDKDKKLLFEQFKIFIDNISPLIEEVQSVEHEGKIHDLKFLSGEKTEIPLSIIGAGNNELLLLLHEIIVSGGKILAIEEPEIHLHPEAERKLYRMMKEFSSTTQMFIITHSPVMVEPNQIKNLYRIVKEGEKTVIYCMKQEDYIDTERLKQELNSENCEMFFADKVLLVEGISDKIMMEGLIEKY…
MBU0471540	MBU0471540.1 Nanoarchaeota archaeon	U2	Archaea	Bacteria/Archaea	MRITKLYIKNYKSIKELTIDSLENINVFIGKNDAGKSNIINALDIVLNSNIQSNGENIEVSYEDELETIYEKELTHILFDKSDREIEITAYIETNSREINNLKQEENDQLVISRKIITEDNKTRIILNFLRLGKNILIKTPEEKKRFLTKNNSYSDKLTDCKGKELLEKISNQLILIPADRNIVRDPHPSSEKMRVEHYIKRSLINLANSEEENERRLFKQFSDFIEKISALIEHVEPMMYEKKVVDLRFKTAKGEDIKLSTIGGGNNELLLLLHEIIISGGRMLAIEEPEIHLHPEAERKLFRFIKEFSQTTQMFIVTHSPVFVEPYSLKGLFRVVKKGRETKLFYMNEKDYVDNDRLEQELNTENCEMFFADKVLLVEGISDKIFMEGLIDKYCKSS…
NQU98550	NQU98550.1 Candidatus Woesearchaeota archaeon	U2	Archaea	Bacteria/Archaea	MKIKKVVIKNYKSIKNLEIDSIENLNVFIGKNDAGKSNVINALDVVFNSQIQNYDGSLKLVSETELDTVFEGLAPYTFFDKNKPEAELTVYLEVNQRELGKNGFNLEGDVSELVISKKIASVNNRTKILFNFVRLDKSILIKTPDEKKRFLTRDGSYSDKLSDCVAKNILEELGNEFILVPADRNIVRDPHPSSEKMQVEEYIKDSLIRLANSNDEDKNKLFKQFSAFIEKISPLIDRVEPLKEKNSIVNLRFLTSTGEDIKLSTIGGGNNELLLLLHEIIISGGKMLAIEEPEIHLHPEAERKLFKFMEEFSQTTQIFVVTHSPVFVEPYTLRGLFRVEKKGHETQMFYMNEKDYIDNDRLEQELNTENCEMFFSDKVLLVEGISDKIFMEGLIAKYC…
MBL7057094	MBL7057094.1 Candidatus Woesearchaeota archaeon	U2	Archaea	Bacteria/Archaea	MKINKLTIKNYKSIRDVEIQDFRDLNVFIGKNDAGKSNIIGAIDILFNSNLQNYSGTLKLVGEDLVESIYEGPLEHQFFDEKKSKAEITAFIDLTKHELETYGINDADTELVISKTITNEGNKTSVGINFIRIGREIVVKTSDEKKRFQSKKGSYTEQISDGSAKKILEDLENQFILIPADRIVIRDPDIRSEKNRVEQYLKESLIRLANSKDKDRNLLFKQFTDFIGEISALIDCVETVKQKQKIVDIKFKTYDGAEIPLSTIGGGNNELLLLLHDMIISGGLILAIEEPEIHLHPEPQRKLYTFMKEFSKSTQMFVVTHSPIFVQPDNIRGLFRVVKESYGTTTYEMNKEEYIDRDRLQQELNSENCEMFFADKVLLVEGISDKILMEGLIKKYCKS…
MBC8500575	MBC8500575.1 DPANN group archaeon	U2	Archaea	Bacteria/Archaea	MKIKKLVIKNYKSIKFLEISDFRSLNIFIGKNDAGKSNIIGALDILFNSNLQDYNGILKLIDENVLESVFGTSSKYNFFDKKNPVAEITVYIDISSRELKKHELKPEKEVNKLVISKKVIGGKKTTVVSLDFLRVNKNVIIKTPEEKKRFLIKNGSYSEKFDDCVGKGLLESLSNEFILIPADRNIIRDPHPGSEKVRVEKYIKDSLISLANSPDEDKKKLFSQFIDFIDDISPLIEKVEPVVENKRVVDLEFKTGSGENIPLSTIGGGNNELLLLLHEMIVSGGLIMAIEEPEIHLHPQAERKLYRFMEEFSQTTQMFVVTHSPVFVEPGNLRGLFRVAKDNSGTLMYAMDEKDYIDRDRLEQELNTENCEMFFADRVLLVEGISDKIFMEGLIDRYC…
MEE9525694	MEE9525694.1 Candidatus Woesearchaeota archaeon	U3	Archaea	Archaea	MKLNRISIENYKNLDCELEDIEDIVSLLGENNVGKSNFIEAIDFLRQNLSATLSTKEPVIKIHKNQDANNAIKIGMNVLLSNKELEFLFKRKESLFEKFKAHYPNKISFNINFIVELQSGIHTTYRIQQIAIQGGPAILECDISGKRTLLNLEHFLENGTTSNIGGNIERTQHFQIIINLIELVNKKIILIPTKRFLVDEVYLKQKTETKDGLSLKNALTQLKSSIHKEDNNKFDTIKDIIETIVPSAGKLRSTLDGEKVDIYFGEYSIDTIGTGLHQLLLLVYCLVVNDESVILLDEPELQLHPGAQRTLRKFLIEQSKEKQIILTTHSSIFTFMGENKATYALFEEKPKELKIEQIGKTQLPEKTRILLGMENKDYFFSGAVLLVEGESEEKIIPLV…
MCH7851074	MCH7851074.1 Nanoarchaeota archaeon	U3	Archaea	Archaea	MVKLKKLSVKGYRNIQENVFEIGDLTVLIGENNSGKSNILKAIDLFLNWNNSSDYIANQTGDVVGDFYELHTKFKDKRLFLHQSPGEIELIGEIELSEKEFKGLISGPIMELEGHPGLHIVDISRKFMIKRRITINKDNKVSLKTEYVGTTSNTLSQENIMFLNTLSNKVFAKLEGTFRVEDINKKLSSGSSPSKFSDKEKLKFVEDFLQIISNKILFIPAYRFIGEEPEVGNDAGTGGKNLVSNFLRLEKNKNLNGKPVVREINSKIKEIIPEISEVEALREDGNNSVDLYFDSFPSSHVGSGTNNITNNMFHITSQKDKIILFEEPETNIHAKLQRRLLNFLKGESENRQIVLTTHSPIFSNLNKSSKLYLIKKESGIINIKSVDSEGDLELVRQEL…
NOR48873	NOR48873.1 Methanosarcinaceae archaeon	U3	Archaea	Archaea	MRIKKIEIENYRSLKKIELEFGDLTVLIGKNDAGKSNILKLLDLLFNREKSIDFDEISVRGGGSSDWRWETGIKDYRIFFNQKPTTIKTVAHFELNNDEIEDIFPNEEMTISDEIFDRSKMGNRVIVSSRLFKADTNNGEDIVFEIDSIKIGELYLLRNSGEDRGLILDEDGKYRYKGMDGDLYNIFLKKTVDKFILIPAVRSLKREVRGNEKPSPEGLAAPSYYFRLEKDISLNGEEIFEAINKDTIKHFPKYNKVASKEDGEGNVDVYFAGFPSSSVGDGIRHVFLDILNLYMHKNKILGIEEPEIHLHPEKQREVFNFLKEKSKDNQIIITTHSPIFVNTKDVTTYLVSMDNSSKETLIKPIEREEDFKDIKFEIGARNTDLFFYDCVVLIEGETE…
MCK4364912	MCK4364912.1 Thermoplasmatales archaeon	U4	Archaea	Bacteria/Archaea	MKIRTIEAENFKSFETLKIENLGNINSFIGKNSSGKSNITQLLRIFFDLLENFAQNTAISLSPELYHLKDTDNPIKISLILELSEKEKETLKIKKLHQTAELSKSGKQKGKESDKSQKEYLTISIELGFVTGWKLTDLNFGSSAIDVSKFEDIRINLVKKLQYIPITRNQIEDTNVYKRNSIILKELFAELVKLESSVDDNKLDRKRKKLISILKGTSSISQFITGIGDKIYMDLEVGRISIGEIGGGDQEFIQMILNIMKPGFSFIIIEEPEVHLHNELQRQLYNVLEIFSKDKQFFITTHSTVFIDKAKLKNTYLVLHDGIKSEIKNLSDKEDLKEILQILGIRPSDIFQAEKILFVEGNSDRIFFNKVSEKLNMPFFKNDVGIIPLGGVGKGKRYL…
MEM0174116	MEM0174116.1 Sulfolobaceae archaeon	U4	Archaea	Bacteria/Archaea	MKLKKVTIENYLSLMEVTLSFNDLTIFVGRNGSGKTSIMEALYRFFADFNAIGGGVPTGLTDYCWFNRDTTKPIRISCELELNENDFEKFFQPLPKTVRNSVKDYLGEKSLQLSISRQISLQTGWKTEYLNWGDARLVKDDKLIGLDEFSKILIPEKVTKDFILYFFTPQEMAGERLLIDKSKKVAYRSNPQIDSLVNIGIIKKSKEAVGQNYRDWVNQQGLQLIERAPTQEEVPFLMQPVTADLLNNLLANIANNIKGKFRFIPAARDERFIVGMRNPIVDSSLLASQRALSLSTTREDEFKWSTFRNWLERFLGKRIDPNPTELLVVENGIRLPVQFLGGGEQEVFALMWYLLDRDFIYGIEEPENHFHPEYLRKLFSFFKEISKERQIILSTHSPL…
MEE9249474	MEE9249474.1 Dehalococcoidia bacterium	U4	Bacteria	Bacteria/Archaea	MKITHIIIQNLGSLKKVSLENLHVLTVIVGKNGSGKSYLFNALQLFFSEFQIIGGSSAYAGNVDLWHRRNTRNPIRVDITLALSTEEARNFVPEWVDLLPKTVIEDQGQNPLRIARELTYGMGWKTPLISFMDREFVKEDTLVPNTSGQLSDSAMQKQVQALSPWSIHFFDPQASQDNPVGAKLIVKDEARQAYLVNDEFDPILHQILIYETERGMDYNAWAAEQGFSLEQRVPTEEEAPELYEAIRVLAQQTSSPAQPALLEQTVKQAFKLVPAARDAQLSSDIRSPMLESSVLDSITQMASSREPVEEAKFDPFRAGTEDLLEKRLEPIPGQMLVRQLGERQTVRVPVGYIGGGEQAIFGLEWAFLDAPPIVAIEEPENHLHPGLAKREFQRLQSRL…
HEV2138122	HEV2138122.1 Nitrososphaerales archaeon	U4	Archaea	Bacteria/Archaea	MNPEVILQEILITEFVLPLMEITSVKIDGYGSLRELNFKPQKFSVLIGANGQGKSLIFEALNRFFADFNPVGGAASPGATDSMWFKRETDSPIRFEIELALDEKDIVRYLPFEKSYLDRLDEQAKGEISKMTIKRNLAVNGGWKTQLIQWGNFPLVSDDVLVSPERLSQQIPPGSLSSYKMYFFTQNNSKDNVGGDRLLIIESARRAITSTTQIDDLVRIGVIDSSTEFIGQNYQQWATDRKHTISAPSQQDLAGLGIITTEKLQQTITALSTLRGKFKLVPAGRDVKSPSGQRASLLEATTLQSITAMSINRQRPIEKKWEQYRADLQSLLGRRLEPNPTQVLLKEGDLGLLPSEVGGGEQSIMGLVYETLDVDGLIAIEEPENHLHPRLQQLLLNYL…
MBI2938382	MBI2938382.1 Nitrososphaerota archaeon	U4	Archaea	Bacteria/Archaea	MKNLTFEPQAFSVLIGANGQGKSLIFEALYRFFVDFNPIAGGASAGLSDSLWFRREAESPIKFEIDLVMDKTELRQYLPLDKSYFDTLDEKVNASLHKLKIKRSLSAQGSWMTELLQWGDIPLVENDVLISPDKLSHYLAPESFKDYKMYFFTQGNSQENIGGDRLLVDTKRKKAFTSTPQIDQLVSAGLIESSTENAGQNYQEWGKKEKILIASPSASEVPILGILSPETLQKIISGITQIRTKFKLIPAARDVKTSAGQRVSLVEPTVLQNITAMSIDRRRPIEKSWEQYRAYLQQLLNRRVEPNPNQVLLKEGDLGLQPSEIGGGEQSIMGIVKETFDVNAILIVEEPEIHLHPKLQRLLLSYLRELSSKTQVMVSSHSPIFASKLDLAGVFIVSK…
MEM2146757	MEM2146757.1 Candidatus Jordarchaeaceae archaeon	U4	Archaea	Bacteria/Archaea	MKIRRASIRNFGSLKDVSFEGANFLVFIGPNSSGKSLIFEALMKFFNEFNPIGGTSAVTDLLWFKRDTSSPIEFEITLELSEEEIKELVPFGDKIISAVKGKFADTFNIIKIKRSLQSNGAWKTNEIKWSEIELVLDDALASPEKIQNFIQPLLSLSDYKMYFFTQGYSKDNIGGDRLLVNLTEKKGLTSNPIIDDLVKKGLIEFSTEYQGRNWQEWAKENNIAITSPGVTDIAELGVITPEILQRFITQLTKLRTVFKLIPAARDMKSSPGLRSSFLDPNLLQGVTSTSIDTSSKAFMKWNEYRGYIKKILGRELEPNPTQVRIIDSNVGLFPAYIGGGDQSVLGLIWETMEANSIIGIEEPENHLHPRLQRLLLEYLQELSAKTQVIICTHSAIFAS…
WXG43846	WXG43846.1 Asgard archaeon SRVP18 Atabeyarchaeia1	U4	Archaea	Bacteria/Archaea	MYLKKVTIRNYGSLKDVSFDGAPFLIFIGPNGAGKSLIFEALHKFFSEFSLTGGHSPAPDLLWYRRNKDLPIEFEVSIEASDVEIKELMHLDDKYAEILKQAPPEYGRIEIKRVLFPSGVWLTKEVLWAGSALVKEDAVVTDGILSILIPRLYPDIQSYYKMYSFQEKLSPDVTKTDTLIVDLKSKKAYGPDRVFDELTGIGLISQSGAKIDENREQWIRKNGYAFSQSPPEEAGKISRFISDLRPRNGESLSGLKTMFKFLPASRDMKATSGSRESLLDGDTLRRMTDLSFDEDTNAEQKWERYRNIVRETLDLQLDHSKTELKIKENGLGLPPSHIGGGEQSVLGLIWETLDANGIIGIEEPENHLHPKLQRRVLEHFVRLSERMQVVVSTHSPIFV…
MDA4134466	MDA4134466.1 Nitrososphaerota archaeon	U4	Archaea	Bacteria/Archaea	MKISTFKVDNYRSLRQVTLDNLGSLNLLIGKNSGGKSNILEAMSLFFSEFEPVKGATTGLNEYFWYKGSTKPITFEVVLELEGDKIAGLPAEDQAFLNTVFGKAMAPTLKITRSLLNVQGSWKTDSNVWGATTLVKDDSPQLSPNLKIDSPTLDRILRIVSALVKNKYRLVGTGRDAKGGDRFRATLLDENTQSRLWTLQQSTSAQDEERYSKFEGAFSDLTSFRLDPAQARLMVKKDNKRFPLGLEGGGTQGTANLLFTALVETDDSTVLGIEEPESHGHPGLQRRLSLEIEKIALDRQIFIATHSPVMVDAAKGGTIWLVDYTDGQTLVARADELEGVLRDLGARPGDVLFSDRVVFVERRSEKIILEAFARKLGIDLGQVSIVPVRVIGGSPVTLD…
MDH5779471	MDH5779471.1 Candidatus Bathyarchaeota archaeon	U4	Archaea	Bacteria/Archaea	MKIQSLRIRNFRSLRSVELSDLENLNIIVGRNSTGKSNLLEALDVFFSEFSLVGGTTAGLDEYCWFNKKTKNPIAFEVDIELSDQEIIDIFPQQLLVDVGRFPPIHRTLIIRRRITNIQGAWETTALRCLGLALIADNLHVSGAEVFTPLVTEYAKAKKAKSVRLPSVAVDQLKIVKQRIVETVRGGFRLITQIRDVKNPIPHRITLIDPKLEQALWTLDQSVKVDDEEKSAEFQTGFIETTSLRLDPAQGHMYVRRRGRRFPLSLEGGGIQSSAQLIFELIDGRDKYRFIGIEEPEAHSHSDLQRRLFNELRSLSERCQLFMTTHSPTFVDRTNLKGVWISKFDDGETTFERASKLKEIVEEMGIRPSDILFFADKILFVEGKSEEIVIPVFSKKLGI…
TDA41835	TDA41835.1 Candidatus Korarchaeota archaeon	U4	Archaea	Bacteria/Archaea	MRIKSIHVKNYKSLRNIELKDLGNLVILIGKNSSGKTNLLEILGRFFAEIDATGITLGIDQYSWFDEDMEVPIEITLTLELNEEECNRIFPPELLKIVKEKFPEKAAELSICREIVKPPTGWRDRSIKWGDVLLFDDGRPMSVQQLAELLSLKYISFDEMQAVFFTPGASQTNIIGDRLVLLKPIKKAYLMGSYADELVRSGKVKWINVSDKITDWRKYLAEEGYELIQQGLSEEHLLPEAPWFKPTLIAEIISRIKKEIKGKFRLLLAVRDALPQNPLQRATLLDSDTHNFLKNIGTSEIRADQKKWSEIERIFEESIPGTRLSVHPNYIRVYDGDLPLPIHQRGGGEQELLLLLRFLAEEGVIFGIEEPELHTHPGLARKLLSIFKEYAKNGKQIFI…
A0A662FGB2	A0A662FGB2 Candidatus Woesearchaeota archaeon	U4	Archaea	Bacteria/Archaea	MRIVNVSIKNYKSLKNITLDNLGNLTILIGANSSGKTNFLEALELFFKEFDSAVSRTIGPVSDYLWFDRNSREPISISITISISKSAFKKMFPEPLSKLFSPQKENLIAITRQISGNASSASWNTIEVTVNNTQLIKEGKLAIEESKVSELSTKKQPSISPDKLLGLILQNLSKNLKGIFKIIYAARNYSGSPSKVGDRISFCQPSIISELTTLGQSLQREQEIRWNRIERTLKKASPTIEDIRVLSGQVTIRERGSDMRVPIQLVGGGHQEILGLLHQLAEGEIFGLEEPEIHLHPQLARQLLETLKEISKKTQLFISTHSTVFIDHSDLNSVWIVRKEGKETTFTRIKSAEDLKGVLYELGIKPSDIFFSNGIIFVEGPSERAVLPKLASKIGIDFR…
MQY65517	MQY65517.1 Clostridia bacterium	U4	Bacteria	Bacteria/Archaea	MKIKEIRIKNYRSLQDFVIENIGDLSTFIGSNSSGKSNLFEAISLFFSYLDVSLEQDIGTADEYLWFDRDSSKDIIFQFGFEVEKTELKTIIPEDIVPDVHSISTSSLITVVRVIKGPASSAKWKTLEVSLNGNILVKDDKFVYKKEKIKKITSKETTNQKVAPSAGNYLELILKNISQSFKGKFKLIPAVRNVVSEGSMSGRTSFISASLLSKLVKLGQAMGRHEEERWINLQESVTNTSLDIEDLLIRGSKVIIKEKGTYRYFPVELIGGGYQEMLELIYEITEDNIPCVAVEEPETHFHPEITRKLFDFMKKESEKRQLFISTHSPVFIDQENLRNTWIVRKENRSTTTSRIKSPKELQNVLFELGIRPSDIFFYDAIIFVEGVSDKKVFQHWFRK…
QNO56740	QNO56740.1 Methanosarcinales archaeon ANME1 ERB7	U4	Archaea	Bacteria/Archaea	MKIRKIHIKRYKSLWDLTLEDIGDLTTLIGRNSSGKSNILEALNLFFSEFDPEIEKNAVFNEYMWFKRNTKEPIEFIVTIELENEFKEIITKEISNVFGLEKIGNNLTICRQIVSPEPNTALWRTTYVKVNDTFLIEDGKLTKKTVKPAKPDLHQNLLQNLSKVIKAKFKLIPTTRNESRPINLWDRTSIIPPDTQNQLINLHESTNRPDEEKWSEFIEFLEEVPSLAGKMDFIRREIHIKEPGIRFPIALIGGGDQEILTLIPPLIEESTIVGIEEPETHLHSKLARDFFNILKKASENCQILITTHSPVFVDKADLGSTWIVRMENNKTKAIRIKEEGDLNNIFFELGYKPSDVLFADKILLVEGWTEKEVLPILAQKLGYNLLKEGISIFPTRGKE…
MEM3550032	MEM3550032.1 Candidatus Bathyarchaeia archaeon	U4	Archaea	Bacteria/Archaea	MRISEIQIKNFKSLKNVALTGLKNLVVLIGKNSSGKSNMLDALNLFFNAFNLIEPASIGPITEFDSRIWHDIRIELPIEVVLRIEFNSRECEEIFPGEALKIVRERSPESYNQVIFCRRIVDVKTGWKTEYVKWRDVPIVLNNKLVSPEDFRKSLITPTAEATSSTAFSESAAAKMIGKVASSLHNRVKGNFTLVRVTRDSSERPSDVFERAPIVDSETCEMLRSIGQSRKLEDIKHWAEIEKTFEVFSSMRLDVREGEIYARKNNLYLPMHLIGGGDQEVLILKRLLMRQGSIMAIEEPEMHLHPQLVNRVLKIIKEFSANSQVFLATHSPLILDRVEVGSVWIARMEGKETIFIGLDSAEDMRRILVELDTPLSSVIFAERILLVEGVLEKVMLPIL…
HYA78232	HYA78232.1 Verrucomicrobiia bacterium	U4	Bacteria	Bacteria/Archaea	MKIRSIEIKNYRSLHDVKMTKLDGMTILVGKNGSGKSNILEALELFFADIDLQNNSAKSLDASTWYDKRTQRPIDFIIELEMNIDDLKSIFNEEVCRKLEIKEIESIGTYFKIHRKIEANMWINVESQLGDYFKVREGKIYETTVSAEKPDVSPEASVIDSKGESIKEKPISPDISNVIFANIHNTIKNKFKLIKSSRESPERPAVSARSTIIDPESKSYLYRLAVTPSSREEEDVWTDFETQFNYFSGRQLRVRGSIFEFKAGSLSLPIELSGSGDQALMILMRHFLDQKPFYGIEEPETRLHTDYQRKLFQCLKAVSTKKQIFMATHSPVFVDKAFLKQTFLVSIDNQQQTKLKRVERDDLRLILLELGILPSDFFFANRILFVEGLTEKYILPIIA…
MCZ7402902	MCZ7402902.1 Candidatus Methanoperedens sp.	U4	Archaea	Bacteria/Archaea	MIITKIVLQNYRSLKEITIDDLKQFNVFIGKNSSGKSHILEALELFFSDLNLFQQTEKGFEENLWFDRENAVPIQFKIQLRLTEKQIDEVFTKDILKAMTVMESLKLKTNELIIEREISGNRWNNKSILLGDWELVKDNSISKEFPMSAFAAKLGFPEPVEEPKSVPLTPESAQKILTKMTDLIKGKFNLIHTNRESGERPSSGTRPFLVDPETRNYLTAIGQNPAKAESRIWSKYKKSFQGFSTYSLEMRGGAIHAELEDLYLPLNLLGGGDQEVLLLERLLSESGVVYGIEEPETHLHADYQRKLFNELKSKSKNSQMFVTTHSPIFVDRIDFDISSIWFVTKEKKMTKVERVNIDNGQNLKEILVELGARMSDVFFADRLLFVEGATEKEIIPLIA…
WP_075408143	WP 075408143.1 Actinomyces naeslundii	U5	Bacteria	Bacteria	MSNTPYIKRVILKNFKGFECYELRFHFGMNILTGTNNAGKSTAVTALRLFSAILPTLRRSKPTTVIVEDEYKGRGWKVTKKALQDAAITVDNLYHNFNDEQPAIISIYNNHNDQITILWPPFSKEQYPFVFFKVADGTRTSKSTFEVMKERFPIVGAIPTLTPLDNNEATREKSTWKPRINSKVSSRYFRNALSSLSDVEFTEFAEYLTAHTPEIQNLRKEQLTYSNNKAYLNVFYDESNARYPRELRWAGDGIQIWIQVLFHIWRNRDKEVLLLDEPDVFLHPDLLVRLSQLIQYEFEAQAIIATHSAEFISSVSHSDVIWVNRMESRSQRTKGSDNLSEVISALGSSFQLGLNRALRLPYILFVEGKDRDLIIPLARTLKLRNLSQTVGFSILALNG…
WP_104339196	WP 104339196.1 Rathayibacter sp. AY1F9	U5	Bacteria	Bacteria	MSSKLPSIKSIRLVNYKGFENHLVSLRHSNVLIGANNAGKSTVLGALRLVVAMIPRARRVRPNTVGAVFGRPTRGWVLTGAAIDAAAFSTDNIRFDFRSQETRIEVTLRDKTLLIIAWADASDDQEGEPAPPGVFFIFPRDGFGTNLTAAARELVPDISVVPTLTPLEQREGVVGAETLAKNLTAKSSSRYFRNALYALEADAWTDFESFVCRHTPEVSSLSLARSHASQDDELDLFYAEGSARHEREIAWAGDGIQIWLQALYHIWRLRQAPIIVLDEPDVFLHPDLQRRLARVLFGADRQVVVATHSIEILAEAEPGSAVWVDRGRRNSERPKADGALSIVGRRLGSGFELGVGRALRSNVVLFVEGDDAPVIANLARQAGKHAIARSDAYATIPLG…
MCY3948179	MCY3948179.1 Acidimicrobiaceae bacterium	U5	Bacteria	Bacteria	MRIQQLELWNFKAFQRFTVRFGSSAFLVGPNNAGKSTLIAAARAAAGMLEHASRRQPTGSRAHGERRARTHSLRADQYGLVTENLRHQFRPVESVVSMRTECAGRADTDLILTGVWPDEDDDVPEPYFYLRRPDERPIVRPADVREMTGTIGIVPGLYPLNRTESVLDEAYVRSSFQGRRSSQHTRNQLLLIKNGGEFEEFTEFVTERLPEIEELSVETREGEKPGYRELDVFVRERGDRTPKELYWVGDGMQIFVQILTHLWRLRSADVVILDEPDLYLHADLQRRLVRLLDSTEAQTITATHSSEMLAEAPSESVVWVDKSRRRAVRRPQAASQEDLSTQIGSSFNLRLATALRARTVVFVEGDDMSIIRELAKTAHADHLAGERNCAVIEIGGFTN…
WP_247050502	WP 247050502.1 Amycolatopsis sp. WQ 127309	U5	Bacteria	Bacteria	MEILKDLRLRNFRAFQDFRLTFGNGAYLIGPNNAGKSTVLTALRVADVLIRLARRRKPDDAKVDGDRKYPIWPIPLTEFPALRESVRYEFRGHEARLELSWKNGARLVAVWPEEDDEASEPFFYMERKPGLPVRDVKQAREAFPELGVIPILNPIDHTESQLQDGYVERNISGRLSSRHFRNQLRLLKNSRKLDSFLEFAEPWIDGIQFMNFGQHLGSGSEGVVLDVYYTEPGSRAEKELVWAGDGIQVWLQLLYHIYRVRNFDTIILDEPEVYLHPDLQRRLVHLLEATSRQIIVATHSSEIAAEAEPRLVTLVEKGRKNARRARDEATLEQLSSTLGTAFNLRLARALRSRVVLFVEGQDMAVIRRFSKTLRLANIELEKGITVIKLEGFSRFNHVA…
WP_214503049	WP 214503049.1 Rhodococcus kroppenstedtii	U5	Bacteria	Bacteria	MIRQIAFTRFRGFESLNATLMPHAYIVGPNSAGKSTILEAVAFAELCLQRARRLRPDSTVTHDGTRRHAYSLPPSLEDEDDPVRYDFGNRETRVRLTWVDETSLTIVWPEEDAPDSYADETHGYFYLQARGGTQVSTPQTVKKHFPPTTTIVPVVTPLDRIEDIKNSKYIESKAKSRLASRHFRNHAAEMHARGAWEEFKDFASTWAPELKLEDVVVDYAANRLSVFYSEGDSRVPKELAWAGDGLQIWIQLLWHLYNAENSQTIVLDEPDVYLHPDLQRRLVRLLDRSKSQILLASHSADIASEAPLEGVLWVDRRTNLSRRPKSKSKLISLGEALGSSFNIALARTMRARVVVATDCDVKLLKSVATTIGAARVATEQGIQLLQLTKGADVTTYTSA…
HVC76816	HVC76816.1 Candidatus Micrarchaeaceae archaeon	U5	Archaea	Bacteria	MAETKLGVDSAAVLPLPRVSAVELHRFKGFHEFTVSLGELAVLIGPNNAGKSSVVGALAAASHMLRVAMKFRASARRFRGERVVWTHEFTTNQVGLDEDSLRWESRGDEVQIRVAFGNGSRLIAVWPPAGEGSPYFFVQSSDRRSPREPSEVRALLPALDVVPSLAPLERSEDLHDARYVRDSVRTRNASRNFRNQLLLCHRAEMPGCDWNEFQEFLHRWLPEITLGDPELGESGINIYYRDEMAQAWKEIVWAGDGFQVFLQNLFHLYRLREARVIVLDEPDVYLHADLQRRLIQVTASSPAQLVLATHSAEIAAEVGTPAIVWMDRSRTRAVRAPSDDALAQISGSIGSQFNLRLARTLRARMTLFVEGDDAVYIKRAAHVLGCISVANERNLAIVP…
WP_294003788	WP 294003788.1 Sphingomonas sp.	U5	Bacteria	Bacteria	MDARVESVRLENFRGFRDHTVSLLPTTVLVGQNNAGKSTLIDALRILAIAVRRAGMARYDATPDWLDAQVIGVGYRLLFDTIDFDFTNLQYNHDRADPARLTLTYDNGVQARVWLRESRSESFAQMYHSDGGLVTNHAAVSHLQVPSIYVMPPIETFHGHEKKISKARVHEFMFGRLSARHFRNQLGERVPEYVQWKKLLDETWPGVSIVAFDGVSGSVGEELSLIVRDGPNSNEIAFVGGGLQAWMQILWFLCRAPSNGVIVLDEPDIFLHADMQRKLIKVLGLRKYRQTIVATHSSEIISDTPAETICVVRKREKRSWRPLTHSKLQSVIDSLGSRHNIQLSKLASARKAAVFEGDDQKFLSEVAIKISVSCYDRFIAVPSFQLNGVNNWHQAIGAA…
WP_160365142	WP 160365142.1 Sphingomonas chungangi	U5	Bacteria	Bacteria	MLRSLTLSNFRGFVDHRVDFEKETILIGRNNAGKTTVVEALRVLSVCQARVQSTSFIPRPSWLEGHCEGAGFRLSFETIDFDFNNVQHGYDKTTPAYIKAKLSNNNEIHIYIGKDSSETFCQVRKGQRHVVHDRSEISTKTFGITKVMPPVGSLLPHEKIIAKQRVNRYLDGYLAYRHLRNQLWERPAEYRKFKDLLAETWPGLIIQHFENDHGDERNEYSLLIREGRFTSEISWHGHGLQAWIQTIWFLSRVDKASTIVLDEPDVYLHADLQRKLIKVIEGFDFNQSIIATHSPEIISDVPFQNVIVVQKREKISRPASKASEIQQSLRQMGSIHSIQLSKLADKGLVLFVEGDDKSYLTDVAFKMGAQMFDRFSDIAIQETKGKGNWQQALGAADAL…
WP_169041251	WP 169041251.1 Novosphingobium sp. B-7	U5	Bacteria	Bacteria	MIKSITLKNFRGFRDHTVELNSFCLLIGPNNAGKTTIVEALRIVSAALARSSSANFSTAPQLIGPDVTGPVYRFSLDTLDIESRGLHYNYQSGDPAIIKLRYNNNCQVVVAVGEGLADAYCQLLLPGEKKIHSQAQARKSNFRQIFVMPPVGALLVEETHRDKRYLKKHINGYLSYRHIRNQMMDMPVEFERFKDLLTETWSTSLQVGNIECGTGKSQSHYSLTIRDGPFVSEMALVGSGLQAWIQTTWFLARVGSGSIIILDEPDVYLHADLQKKLIKLLAAERYHQTIVATHSLEMIADVAPSEIILVSKRAARSRALSSSEQAQSVVEAIGTNLNIQLSKVAVSGKIIFVEGKDYGFLDQIAFKMGNVFYDKFAKIPHFSVGGMNNWPRAAMASRA…
MEA2190404	MEA2190404.1 Solirubrobacteraceae bacterium	U5	Bacteria	Bacteria	MIESLRLQNFRGFIDHTVPFKQTTVLVGANNAGKSTLVEALRIVAVVLDRLRNPHARFVEPPMWLEGKHALIGVSPAVRGLPTDEAARSLFYAYDPPPAVLSATFAGGARVTVFIGPDAQVHGAAWDAAGAEITGRRQAQRLTLDVIGVQPLVAPLLRRELAHQPETIVRGDGTYLAPRHFRNQLRHFDHHAKEFARIAEDTWPGLQIRRRPNKYAAVGEVLDLDIRDEGFVGEVGLMGHGLQMWLQIVWFLARAPDDACVVLDEPDVYMHPDLQRRLLSMVRARFRQLVIATHSVEIISDVDPESIVSVDKRERASTFVTSLPGLQGVMSSIGSLQNIDITRLMSSRSFLLVEGEDLTLLRILQVIAAPTAPPIDLIPHGELGGRGGWGGGVPAKLPT…
MCP9491205	MCP9491205.1 Candidatus Siliceabacter maunaloa	U5	Bacteria	Bacteria	MLTALRIENFRKFENFQVDFAQRNLLVGPNNAGKSTVIEALRLVSILVNRFGSLNFEAPPEWLEGLEAARGVSPSTRGLDFDLGRETFHHYAEPPAILEATFSGGGRVRLYVGPGAEIFAVIRDGDGGEVTTKREAKSFELDRIGIQPQVGPLARHERPLADRYVKGSLDSTLAPTHFRNQLRLLDHHFEVFKTIAEQTWPALRIDGVELSGLGEDLHLELYLRDGPFVGEAAGMGHGLQMWLQLMWFLARSAGDGTVVLDEPDVYMHPDLQRRLIRFLLRREQQVIVATHSIEMMSEVEPHELLPIDSTRRSARRARDLRDVQRVVEQVGGVHNLEFARLTRADRFLIAPSADVRLLKRCYDLVNPDADEPLDLLPSFPIDTWDDWPFAVAMKRAIDA…
MBR3602196	MBR3602196.1 Lachnospiraceae bacterium	U5	Bacteria	Bacteria	MIDIIQLENYRCFEKTQIKLKEIAVFVGKNNAGKSSLIEALRLVALAIRKSTKAIYKELPGEFGTGLKIKGFKLDVEKIKIDLRGIVYLYEDKIAKITVFLDSGNKIIIYLNSSYAYACVYDIDGRNITSKSKAELCEIESVEIMPQLGLIKENEKRLASDTVESDKDSYLFSRHFRNEIYQYKEDYWKEFVDLSERTWPGLKIKEIIYNFAEDEFIKLFVSDSRFLAELGLMGSGLQMWLQIMWFLSRTKGCTTIILDEPDVYMHPDLQRKLIRIIQKRYPQTIIATHSVEIIAEVESKNIITIDKRKRQMSYATDMKAVQKIVDNIGSINNLSLTRIGNARKCIFVEGDDLKILAKYADILYPKLAESINNLPHVSLGGFNNLQEAFGASKLFYEET…
MBQ8690932	MBQ8690932.1 Phascolarctobacterium sp.	U5	Bacteria	Bacteria	MNLILKSMELHNFKCFEKHTVFFNECTVMIGKNNAGKTTVVEALRIIGVSLAKLKTTKIYNKRPEWLRGFLGLAAKGTKISSNNIDIDLEQVFYRYGNPPALLIANFSENVSLRIYIGSETEIYATLWEADNNIQFNRLSMHKNIPDICVLPQIVPLLKEESYVTEETLQKNIYSKRISGNFRNHILKIYRTPVYEEFQRLINDTWGSILVDSVEKSSDLRRVTLNIRDGSFVSEIYHLGHGLQMWLQTLWFIVTVPSNAIIVLDEPDVYMHADLQRKLIRLIKTLFNQSIVATHSLEIMSEVHAESILIIDRTNHISALAKDYPIIQATLNNMGSIHNVMLMRIINNKKYIFVEGYDINLLRIFYDKIFPNDKIPLDHIPYTSTGGWGSWSIQKNIAD…
HOZ54471	HOZ54471.1 Clostridia bacterium	U5	Bacteria	Bacteria	MIKKIEIYRYKCFENYTVNFQNSNIIIGENNAGKSTVTEVLRIVAIANKKLMTTNYSNADPSLNIGIRNKGVKISLKNIDISKDNMFYRYDNTQNAEIRVFFDNDVKVKIYINKDTMEIFSSPEYRGKNIITRDEYKKYCIDKIKVLPQIGILKKDEDKITEDTIINNMEGRLSSLHFRNELLYYKNEEPEMYEKYLSILEMTWQDIKIESLYLEGKTINLDIRNEDFVVEVAQMGSGIQMWLQIIWFIAKSEEATVIVLDEPDVYLHPELHKKIVEILRKTKKQFIIPTHSVEIMSMVDYDDIIIINKRDTKSQKPMDIESIQTILDKLGSVHVLQYIYLDKYKKILYVEGDDEQYLRGFYKILFPDDCIEWGNITKAKTGGWGSWKDEVSRAKQINK…
WP_138287720	WP 138287720.1 Peteryoungia desertarenae	U5	Bacteria	Bacteria	MLLKSLEFFDYKTHSHFQISARNRNVLVGPNNVGKSASLDALRISFDVLRFAKRRTAVLKSQGLDGVCSTYFVPPSVVQIDLRYCVHNFETDVPARIHLTAANGSKFKINMQLDGDLECYVVSDARPQKGAKFLGEQFPINIVVVPTLSPLEQNEELVLLETVERNRYGRLASRNFRNYWLHQPDEVFDRFAELVEQGWPGLRVFKPVIEHANGKATVRMYFRETANRSPEVQWAGFGFQVWMQIMTHVMRAAAGDIIVLDEPDVYLHPDLQRKLMKIISGMSEQYFVATHSSEIINSVEPGDVLIMRPGARSAKRIRTDDDYSIAFDLIGSSENAQFARLAKNRKVLYFEGLDRSLLLRLAQLVGADDYLNDTSITFMKTDGFSNWQRVSASAWVLNE…
WP_140580292	WP 140580292.1 Mesorhizobium sp. B1-1-6	U5	Bacteria	Bacteria	MHGGAPLRLSQNRVNIRLSAVIEGEAYILRRIEFENFRKHSKFRVVCKERNIFVGPNNAGKSSVLDALRLFADVARYAEYRLPVLKTQAPYGVCATYEMTNKNFCLPIANIPTNDSESDVKVSIYHDNGSALHLVLNVDRQPIVFIQSDKRAKSTKAYFKECFPEAIIVVPTLGQFEETEKPNGLDYVKSVEHTRLAARNFRNIWRQKSHSEFQDFSMLVEGNWKGIEVQKPKVVVGVPSTLEMIYIENEYPREIYLSGFGFQAWMQIMTHFLRGSGGDILVLDEPDVYLHADLQRKLYSIAKKRFSQIFLATHSAEIMNEANSGDVVLVRTEFQTGKRITTEEGYRSAHALLGSSENADFARLSRAKRIIAFEGNDRSIYRRFEQMLISDGVFSDPDT…
WP_292649840	WP 292649840.1 Mesorhizobium sp.	U5	Bacteria	Bacteria	MLRHIRLTNFRKFDAYSIPLKGGNIFVGPNNAGKSAVIDAIRIVDSCFRYARLRVPQVLQLDGGEVFDGHLIPENRIPVNLSHSTHNYNEDDAVLEFTHVNGARAVVLINPERPVRFYIDADGRRLNSVSHFAGAFPIHFLIVPTLAPLEQEERWVEDETIRRSEASRTASRHLRNVWFRKTQAEFAEFSADIAHAWPGIIVQQPERQRGNQAMLEMFYDENRIAREIQWSGFGFQVWLQLLTHLRRAMPHSIVVVDEPDIYLHPDIQKKLLRFVRDRYEQFIFATHSVEIINEADPLEIISVNSNYRSAKRITSEEDYNRIYSYVGSSQNVDFARVAKSRRVIFVEGDDRRLFQILARRLGLENLAIGAVPFIKLGGFEGWERALNAVWAFREILDID…
WP_105863757	WP 105863757.1 Labrys okinawensis	U5	Bacteria	Bacteria	MSSMRIKSVRFKNFKRFEKYHVSLSGANILVGPNNAGKSTILDAFRILYGARRYAVRLRPQIIQTDEGDQYGYEIPESSIPVNILNVIRDLYDDSAEVEFTHENGTKLKMIFYQNRQPRLYISDSGTSHYTGKTYFQKFPIDLVIVPTLSPFESMEPYISDEVVERERSTRLSSRHFRNIWYRQKVEFSEFKSLVEGTWNGIAIEAPTRPQLINSYMEMFFYEGRQHPREVAWSGFGLQVWMQILTHLMRGTRGSIFILDEPDVYLHPDMQRKLLSLVSSRFNQYLLATHSTEIINEAEPGDIIAVDSERQSGRRIKSDEEYNHLYAYIGSIENIDLAKLARAKKVVFFEGKDKKILTKFCRRAGINQPFSSGDTAIISVGGFGQWTKVIDTAWTFKNV…
MBX9723028	MBX9723028.1 Candidatus Obscuribacterales bacterium	U5	Bacteria	Bacteria	MLLSLELNNFRVLEHFTCRWEGMNVLIGPNNCGKSTVLDALRIAAAAHKYGCGQNAGIHRTEDHRTIKGYLIPKGKFPVLSEYIHTDFTDAKTEIKLTFSNNNSLTIVFPRQGDPYMEAITAGSTPSTKAEFRNAFPFSFSIVPPLGPFEFEEPKRDADYVDRWSGTRRSSRLFRNIWLNDYRNFAKFQHWVEKTWKDVSIERPELIDHKNLAMFYSERQVHLQNTNRPISREVGWAGNGFQVWLQLLTHLIRAENADMVVIDEPEIYLHSELQRQLVNIVRELSKQTVIATHSVEIINEVSPKEILLVDRGAGCRRLGEINEVQSAIQLLGSTHNIQLARFAGAKKVLFVEGVQDQLYRDVAKACSFSELFGQTGWLIIPLGGFSESNKAAHADWAFG…
UVO77241	UVO77241.1 Bacteroides fragilis	U5	Bacteria	Bacteria	MISSIHFKNFKVLENYSISLKEFNILVGVNNSGKSTILDALRILQGAYRYASRLKPSHISLPNDKLVFGWTIPDASIPIILENVQSNLTEEPAIIKYRFDSKKQLFIYLFKNFQPVLAIDIDGENPKTAASFRDTFKLNLAIIPTLSPFEIEEDVVDVKYLNRWIGSRRASRLFRNIWFKYPDNFEEFKEKVELTWQGMSILMPEQSSLFSKRLTMFFLENRITREICWAGFGFQVWLQLLTHIINNKNADIIVVDEPEIYLHPDLQHKILNLLRETNAKILLATHSTEIINEAEPNEVLIVDRKYTSARRLNNLLDLQSATDLIGSNQNINLTRLARGKRILFVEGKDLKILSKLSAVAEYKWLFEKTNLTVIPIEGFSQNERISGTNWTFSKIISEE…
WP_204664937	WP 204664937.1 Fusibacter tunisiensis	U5	Bacteria	Bacteria	MQLDSIHIKNFKAFKNFRVNLSDMNILIGSNNSGKTTVITTLRLLSVALLYGSKNKPSVKEHKNKNYVYDIPKSKLPVSLESIQNDYHDEEDSYVEFIFENNAKLILHFPEAGSCSFTTDIEGNEINDPKKFRYYFPVNILQIPVLGPIEDDEKKVKEQTIINGMGTQRASRHFRNNWLLDDSRFNEFANLVKTTWIGMEIEKPEYNYMDNRITMYCREDSITREIYWVGYGFQIWCQILSYITRCDDYSVLVLDEPDIYLHSDLQKKLIEMIRNLGAQVILATHSTAILNEAKSNEVVLIDKNKNSSKRMKAPSGQDETSLSNEKLFELVVDNEEVIKSVIKSELRNEDLITIGYRRNQLNEFNKLLNNDSYFEKQKKILSSSEAVWQNFFEKNPWIF…
RYZ88607	RYZ88607.1 Pseudomonadota bacterium	U5	Bacteria	Bacteria	MAKQHFLEVSFTRFKAFKTFKLSLRHFNILVGPNNAGKSTILASFRILAAGLRAARSRKPKLLYGPNGPTLGYVIDLTSLSVAEENIFHNYDDEYAATVIFKLSDRSTLTLYFPEQGSSYLIVDSPLGSVTRPAEFRDFFDCEIGFVPILGPVEHDERLFESEAARLALFSYHAARNFRNIWHHFPEHFLKFREVLRRTWPGMDIEPPEVDASHKRPLLRMFCPEERIPRELFWSGFGFQVWCQMLTHVIQNDGASIFLIDEPDIYLHADLQRQLVSILRDLGPDILIATHSTEIVSEADTHDIVVINKKSSSSRRIKDPTQLGHVFSLLGSNLNPVLTQLAKTKRVLFVEGTDFQVIGRFASKLGYPTVGNRSDFAVVPLDGFNPERMKNLKAGMEAT…
WP_173107133	WP 173107133.1 Bacillus sp. KH172YL63	U5	Bacteria	Bacteria	MEEKVTITSIKFKNYKALREYSIKTNNMNILVGPNNCGKSTILSAFRILGIGIKQALHKKAYLVEGPNGNQLGHALTVESIPVSIDNVHTDYEEVDSIITFRLSNGNKLILFFPSKGGCNFIPDAGVKVGSPTIFKKHFPIRLEIIPVLGPLEQHEKILTEETIKHGLATHRASRHFRNYWLKNPDGFEEFSNLVADTWPGMEIELPRRSDMLSQEITMFCRENRITREIFWAGFGFQIWCQLLSHIYRCKESTLLIVDEPEVYLHPDVQRQLLSILRDAGPDILIATHSTEIMGEADPAEILLINKQKKSAERLKDIEGVQNALNEVGSIQNITLTQLARNGRIIFVEGNHDFKLIRRFARRLGLIELASGNDITPLESEGFSSWKKIKEFSWGFKTT…
MCX6993225	MCX6993225.1 Kiritimatiellota bacterium	U5	Bacteria	Bacteria	MDDVPTFLTRMELKKFCGFDDFTITFGPLTCLVGPNNGGKSTILKAIRFAFDAIDLSLPTYESQLNEYEKRYNDHEEKANQDEETLKNAIEAEQSQFLIQTAGLSPDARKRKETERLQNEEQRRKQVKQAFQQRAKSLETSAPKWTCPLDAVAKRQNIEEITNLFYRKNLRDFPTLTLCLKQGETNFSLKLRLRSEGKIIEIECVDAGTTIESIEMVRKELLQKIRSSKLQVVPTLGSLLPSENDLAWPQVQQVLDQGRPTDVWRNRIRWLNEGKNPEEYQRVIDRIREYVGDIQLSPPSRTKESTPKTSLTYREGGLQFDLSVAGSGVQMLLAVAAWTELSDANVLLIDEPDAHLHSHIQRQLANFFEESVSDGKQIIIASHAPDLIEELPTDTLVWI…
MBN2376859	MBN2376859.1 Sedimentisphaerales bacterium	U5	Bacteria	Bacteria	MIESMQSMRVESVHLARFKGFQDFRMDCSHFTALVGLNNGGKTSILQAIRLVMDIFMFAFGRYANKDAEKPDFANPQWVSNPTIAVNRMVYADPESLWLRKMTSEPCKVTLCFSENVKLDIEIAGRAKYTLDMSVNGESIKGKVLDEEDKDLIKKLFALRPEYLSPAAGISPIEPFMNYQELSQRLDKGAMAECWRSNLYWLCNDGNMEDFEEVDNIVKRYLPGALIHQPTLSHDSPPQVRVNFEEDEINFDIGSSGGGLRTVFSVAAVLHFSRSRCLLFDEPDAHLHPALQRQVASMLLDHAIENDVQILAATHAPDFIADVPVEHLVWIDRTQKEAARCDGLGRVLTDLGVLSKDEALRRHGASKILFIEGKLDRKILSALSAAACTSDPDLENPFD…
MCX6866961	MCX6866961.1 Verrucomicrobiota bacterium	U5	Bacteria	Bacteria	MIKKLTIKNFKSVENQTYEFSDFDLLVGTNNSGKSTILQAVAIWGFCVEVFRQSERSGTTGTRVLLPNFTALPLPEFNLLWHERTERKGIKTEKDGKTVNATERIEIEISVEWDDHNEIRREFAVNLRYETPQSVYAIPKPSWEAFRALEQADQLLKVVYVPPFSGLETSEKWQDTGVIREEVGKAQPGRVLRNLLLRVWKHQETNGQTTDQSHPVNLTDWRELTNVVSRWFKVDLSEPQYPDGATRIICEYKQASRHGAEAPPSKTKGKSNPLRKYDLISGGSGFQQTLILLAFFYGFQPDVILMDEPDAHLHVSLQKEVLEYFQKMGSERRVQFIVATHSRDFINQVTPNQILSLQDGRPSRLSLSYEVHDALDQLGALDNTQLGTLSAFRRLLLVE…
MBI4658753	MBI4658753.1 Verrucomicrobiota bacterium	U5	Bacteria	Bacteria	MLIRKVHIENFKRWEVLDAVLKPLDCLVGPNNSGKTTLLQALALFDFGVHHCLSGKNGGLEIKGRSISPEDFYVIPCANPVDLWTNRKTQAASKHKIIKILVTFENALEATVSVDLTYNRFGVSLSCSDDSPDALQSLRQLRTSYLPVFSTFLTQEERKTPAVIEDALARGRVNSVIRNLLLNLKRENRQHLLLEVLRRIFPNLAEINIEFDEANDRYISFTYLEKGRPKEFDVFMAGSGFQQFVYLFGFIHLRQPTVILFDEPDAHLHGSLQHALLSELQHLVANGCQILFATHSREMITRIDPSNILSIEDAGAKRLALAFDVYDTLDSLGSVDPTQLATIQAYRRVLVVENQSDWDLLSIFCEKCLPPEVWPEVQRRLAVCYARGNPWKQDVDRLR…
HPR53652	HPR53652.1 Deltaproteobacteria bacterium	U5	Bacteria	Bacteria	MSNGEQQRLPFIQEEEPPEPLYPAAFLQSAGTAPKLVSVKIDGLKGFDSVFIELPRLAMLTGPNNSGKSTVLQAIALGYECLRRCTDTARWRLSSSGRSVTSFDFLPVNEPRDLWYRQVWKISRETERYVRVSLTFDQGQVLAFRIRFLFGLLNIGLDSSEGNISDEFLKSVLKSMPVLLPATPGPIAHEDYLTLASVHRMLSMREPSRVVRNILTRIQTDGDREAWAFVDIVMKQYFGVSLAEINFDEKRDLEIRAPLAEEDFSVDIVSSGSGMNQILQLATIIAWTKPSVVLLDEPDAHLHSSVQLQLFNFLSTLVERYGVQIILSTHSRDLISQAPLQSIIPVDKTRQELRPLQSIEHLLLEYQRYGSVTNVDLALLYQTKRCLFVEGGTDISLLP…
MBN1830423	MBN1830423.1 Deltaproteobacteria bacterium	U5	Bacteria	Bacteria	MPEQIKSIHIKRFRKFKENTLLPSQHNVLVGANNSGKTSVLHALRLFFLSLSGEFSGTANKVVFHKRYINVGDILHVADAAELWTDREKGQAKTTGIIIEIGFQSGLRVESVFTYRFGQVHVDATVTANPQNRTGAQINDVMNHKLVFIPGLVGILPQEAYVTPARRSAMLIEARYSEMYRSSLLHLDTSDKKALKAINSILKSHLGVEITAIKFDPEKDVYVDVKYSQNGIHLDLASAGSGMLQIIQLLVYIYLHNPTLLLIDEPDAHLHPELQEKLGAVLKKVTQDMNAQLFVASHSPDVIDAFSSQEVFFINAEKKKLVSFKNDADFVTGLVEAGIVTNSSLSRIAVRPKCLVIEDAQISTFKTFDSVLGTNLFNFAGDYKQAKGVSKFQNIHEVY…
NHI95076	NHI95076.1 Candidatus Lokiarchaeota archaeon	U5	Archaea	Bacteria	MDTTDLTQLPLTTPSHNLKLKKIKYENFKTFQKLEVELSDFNILVGTNNSGKTNILLGIYSFFEFLKQLYSQHEDLKVNDSKANCEYFFLKVPEDAQIWYNKKWMSRKYIPVKFEFEFTDGLLIELHLYRYFGVPSIKLINLNKTLDKDYIRKILNSSPIMIPSFIGLLINEEYSTRAIRNQFISEGRSSEVLRNTLYDLEKRSPENYKLLKELLMKYFNIDLHTITFEEDIDPYITCEYKEENTSLDLICGGSGFLQILHLLTFILTKSTSIILLDEPDAHLHPHLQKILISILYDFQKRLDLQIILSTHSKDIINSIDFTHIIPISKDNTLARGLNTYFESLQLMSELGPIDNIDLALVIKTKKLLFIEGKSDKIIKQLAEISGYNLFVNNPYVIIS…
HWZ94569	HWZ94569.1 Opitutaceae bacterium	U5	Bacteria	Bacteria	MADPVTPPPVSNEQMNFLGTEFEAAVGANSLEKAEVSTGTEGGYFVKSLHLANFKGFVDFTAHFGRFNVIVGANNSGKSTLLRAIKLAHDLTRLHLHRYKGGCADFYSGRSVPKTYLPVAQLRDLWPAGKMRQGNEWIPAKVELTLGTGHTLSFGIIGPWNAATSKIDDAALKAMNQIPEGVVKQFIGSPPEFVPASIGIVAEEEYRTPARQWALASTGRHNEIIRNYLIGLKPEQLTELAAILAKYFGANVEIPPFDSESDQFISVIYKGGDAAHHDLYSAGGGFLQIVEVLAFIFRGSPGVILLDEPDSHLHSSLQHALVDILEALAGKRLFQVLMATHSKEIINYVDPSRLLPVDRRTKDANALAQETSTVTILKELGVIDNVDAYQIVKQGLILA…
WP_040600823	WP 040600823.1 Patulibacter medicamentivorans	U5	Bacteria	Bacteria	MVAPNTDGQVEGQLSLVDETEGSSAGSMSALIAPPPHTDERPPAIRSVRMRSFKSFPDCTVTLGAFNVLAGANNAGKSTLLQAIDLVFALLKIHAEGAGDRLALGRLVPPTVLPVATPQDLWFERRVRSGNDNIYCEVGLEFSDESRVMFGLRNLYGGINSRVREQTGMAGSRLTALLARPALWVPSATGVVRDEEYRTPARRAALISAGRHNEVVRNLLVELRKDRPEEFTYLQQLLEDRFGASIAAVSFNETLDQFVSTEYTRGAVSHDLYSAGSGFVQIVQLLSFILTRDAGIVLLDEPDAHLHSALQRTIGDLFSTLSVERGFQVVIATHSKEIINSVDPSNLVLIEPGATRVEVGSDAVTPMTVLQSLGDIDNVDAYALIRNRRCLFVEGPKDR…
WP_340990023	WP 340990023.1 Paenibacillus sp. FSL R102736	U6	Bacteria	Bacteria	MRLAALKIENFRSVDALVLNELSNINIFVGKNNSGKSNILKSIDIFMKSLKKQLIVKMYDKRDFYCERTVRPVKIACSLEIKDDIYQEFIRKMMGEYPQLVAGIENMKSLRNINIYTSSISNEDNYYSYIEKITLSNSTPFSLQPPHETNLLHIETSVAHELIQRQTLIREFTTKQKQLEDGLQINSEDFTRLKDRRPSYGRLRGNDIVFDLINSSGDIHEFRNRVREELDNYHQEKERIVNSQTENELEVFSGRTKLIPNHVTWLMEQLEKVVILHESERKSPIEKKDAERLLDLKMKRGGTEQLEQLQNIVANLLNVKVDAFKGDTAEGAEIDVDNFLVDMNGTGIRESLRLILDYEFSKPEILLIEEPEVHLHFELERKMFKYLVNLSNEVQIFMT…
WP_098440521	WP 098440521.1 Bacillus cereus	U6	Bacteria	Bacteria	MSVKLRSLYIKNFRNIKNFLVDDMKDINLFIGKNNIGKSNYLRAIRCFFKALESRNLYIEGVIDKDDIMNGIEDAEEDLLLVGLLEDGDMKYIVCIGCLEIGEEIYTYHYITRKHGLDPSRFAESLRDYEYRFEEYGQHVKGFLDKIRTVKRFNGLMETYRKDYEYVASLIMNLKMEDTINVHKYIEDNLNLSERSMAVLKRGNINRDNIQEDIISRLKVIEKNYSERIKDVFKELNDLERPIKDAWEGTSRIPVNRAIYFHNENLAIPRVMTGIKTMFVAERKEIVTSEDAQKLFSLKNKKEYSDSWLNFRNMCRRVLDIEIDVFLNSENIPTIDISNNWINLNGTGIREVFRIILDIEFLNPQIILIEEPEIHLHFELQQRLSEYLQLKAKHAQVFI…
MBI3797157	MBI3797157.1 Deltaproteobacteria bacterium	U6	Bacteria	Bacteria	MRIRSVEIRRFRSIEKASLQTCGGLNVLIGKNNAGKSNVLASIELVHRHLQAGTMAGIWPTRRPLDEFTDRHMDAPLQIGIEFDLPQMLNESLRQRLQTEAPHLERSDDPRRGPGRGAEMDIDQFLVEANGAGGREALRLVLDLELKTPRLLLLEEPEAHLHPGLEHVVYSYLRERSQTVQMFVTTHSTNFVDSVSFQNIYLVSRNELGRTAIEQLDAGDGALKVPAELGLRLSTVFMYDRLLFVEGPSDEAVLRELARTLGIDFSKANVGFVQMGGVRNFAHFAAEATIALLSRRRIRLWFISDRDERDDSEVKSMVGRLGQGATLKVLNRRELENYLLDPEAVSRFLAEKREAAGLSTEPPLPQEVKASIMEEARGLKDEVIRLRYEGAILKPIFLQ…
WP_165585476	WP 165585476.1 Roseococcus sp. SYPB2431	U6	Bacteria	Bacteria	MFIKSLYLRRFRSLFDANIDDISNFNVFIGKNNAGKSTVLAAIDMALNHLKSARVAHNWRTRSQPESEFSHKNLDNPIQIEMTFMVTPAQDEEIRSLVAKESPGSDAILRDLRPCATFSAIVSAGILNSQPTIYIESLARGDIDRSDNVLRVKERPFFGLSATTAEELLKISNEITGLRGDITALENLREHPNLEYYFRDYPGGPRAGISSVLRNYSNNTQRITRIESSIIEYDTSFTKISSRDIFMQFVDWLTRETENKIEGYTATQTTNPIQAFSGVVYIVPQYVSEICRNIMNCELLHLTEDRSAVGIEEASQLLSMKNQRGGMPRLTKLQQTIQGLLGVRLDAFEAAQQDDRRVVRPTRRTNTRNSRGEPLRAAEIDVDDFLVEINGAGIREALR…
WP_230769803	WP 230769803.1 Sphingomonas sp. Leaf4	U6	Bacteria	Bacteria	MKVASIHLRNFRGLAHASLADCAALNVLIGRNNAGKSSVIAALEIAFRHFSTGRVATIWQTKNRPVDEFTNRETNEPLQIGLSFFLSPEDGESIRSDVIASGTGLEIAVEQLKNAELISVICAGIIDGDNAVLYVQELGIGPIDAKSQRLRIPAKRLLVIPEAVARELANRERAMATTRNDIKTLDQFDRSILDFVYRDGSPNRVRRFREIRSQSNFGGLQTKIDEMLNKNETIEEFNNAVEQLKSSIEFDISELDSSPTSETFQSFAGHTNVFPEYVSKALLKFGETEIISFKEIRNAVGRDEAAQILRLKTKRGGAEALAHVQTTVKSLLGVQVDAFEPELDTISALRGRRSNRNADAEMDVDNFLVEANGAGIREALRIILDLELKKPNIAFIEEP…
WP_012188102	WP 012188102.1 Herpetosiphon sp.	U6	Bacteria	Bacteria	MKITDVIIKNFRSIEHAQLNGCGDINVLIGKNNAGKSNILLAITTFFEFMERGKLFTFIEDSKDTINFFNNSEDSIIEISIKFNISQSDIDNLKIYKPENNTKNTYTKLSITIVNLLDKKSKVNAKILKNITLEGDKSNHELLDIINNNLSNLVQYHIILNYISSETLILNEIKEKNKSGFEQAISMLNNIIKSNNREHFNDIKKGAKNQELLDNLIEERIKSNNNDELSVIEGILNTTKHSNIDLEKLILSLKEIVQRISNHFHHIKERRPELDINDANVFLELKKKKASKATLQRIQTIANMVLGITIDAFVEDDNSDPVLDVDNFLIQVNGYGVKEALRIIFDYEIHRPKVVLIEEPELHLHPSLEMNLMRYLKEISAECQIFMTTHSTNFIDTGD…
MEO6751983	MEO6751983.1 Chthoniobacteraceae bacterium	U6	Bacteria	Bacteria	MKLHSVLIKKFRSAEEVMLQDIGELNVLIGKNNSGKSNVLFAINSFFACIKGGSLVNPEPPVGSDIDYFARSVIAPIEFELAFLMSEQDRDELVQDIVSAAPQMKNAAESIAKGMLLAIRVAVVKRPRQAAFVSDVSLRHCSEPTKKIVNLLSVPDEAAVELVGKAVETGLATAQAADLEKFIGRFENDDWERLKSRSREGGMPLRMYLRGNLGDSRTHEVLETFVRRAESYSDLRGAIESHIAASRDAAEKVLREDLKTKLGTFAGEETEIPEYVQKLIRRIASTKVLYLKERRSPIGEEEAKRLLSLKVQRGGTQVLQNIQETVAALLGVRIDAFNSTSVGKEAEIDVDEFLADVNGSGVREALRLVLDFEFQKPDLFLVEEPEIYLHPALETSMMR…
WP_221322069	WP 221322069.1 Actinoplanes sp. L3i22	U6	Bacteria	Bacteria	MRVHRVEIRNFRGAESAVLDNTGNLNVLIGKNNSGKSTFLDALALFFDFMSHGSPTAPIARSPSKGIQFGKESDFRNADGAGETNIEVELLLTAEDAERLAAIDENLVGVPAAALLKVGMSAPAPNSGFAYLTHISIKDPRADVPFEYSVLSMTAPVAAEIYRREQDLERTNRFVTEVREAAEDIRPDTFSALKRQTSGAADLIRSALRDRNPAVRGALTPLLTEFSSYDLFLAAVEGLIEARLTESHEVYQTPLSNPLVVLGERTTDDPDRVKPVLGLIGGLRVLHLRDRRRPIDKDDARRLLELKTRRNRRSGAGGRRGQDVLRTIQDTIRTMAGVNVDAFEGDQGDQAEIDADDVLVEMNGAGVREALRLVLDVELKDPDLILVEEPEVHLHPALE…
MEU7572882	MEU7572882.1 Micromonospora sp. NPDC049240	U6	Bacteria	Bacteria	MPLITKSHEDAETKMKLRTVELCDFKSVAHTELLDCEDFNVLVGKNNSGKSNILSGIVFFFTHLHADSLVSAIEEALKPSLFHQTDEGPANKSQVALTFVMSADEIQSLLNEIETEAPQIKNTLESMRSHNLLHLSLSVIRDPFVAFVDKVEVSPSGAPGGRMTLLSTGDEAGRELAKRHLTASSLHSAITAAERNATRVADRDEISRTYALNRAVEDISGAQRIALQSRLERTNPSRWRDIFEEVVGSWKDELKEHDLEELSHRLTTFTGEATTVPDYIWRLLDRVKSIRVLYLSEQRRPVGSNEAQQLLRLKVRRGGNTELQAIQATVKNLLSVQVDAFESATPRIPAPRTFSARPTNNALSAEMDVDNFLVQINGSGVREALRLILDVRFQEPDIL…
HEX5404205	HEX5404205.1 Pseudonocardiaceae bacterium	U6	Bacteria	Bacteria	MRLASLDIAGLRSIDNQILGDCGNFNVLIGKNNSGKSNLLSAIGQFFSFLAKRELAIKRPPLGVKQDFYRQGPAESISLRGTLNIDAGVLQEVYGLIAAESPQVKQAIPVVGASDVVDIELEFLAGPDRFGYIKAIRHRPIDGEGMRSIGTARTLLELPTDIAGALASRAEKSRLLAEDASILDGVRLDPDEWVLMRRGGRGAVVYGLRELSQPRIREIQGIAARVEDPAEASRELELLTSRLRVQQDELESEKLPGMLTVFAGEVNSVPEHIKYLLQKFGEFRVLHLIDRREPIGRAEAGRLLQLKMSRGGGETLKAIQQTVSSLLGVEIDAFASDAPERLQGRRNYLPDAELDVDEFLVQVNGSGIREALRLVLDLEFQRPDLLLVEEPEIHLHPAL…
WP_344898316	WP 344898316.1 Actinomadura meridiana	U6	Bacteria	Bacteria	MRLAKIEMKNYRSIRQASIEESGNLNVLIGKNNSGKSNVLNALERFFGFFAQGSVAVRDNSLKVTDCFKKEKTSEISIAIDFELALDESSALRESIGHHAPQMRNALAEISEESIVRCVVSFLKSDTPIGYIDSIVFLDGVVGEASGLQNKNHMLFKMSQQAAEVMAGQLQQRRALEAQATRALGIMEPIDLDEWQMIKGDPSTPGRRPSVSLRHLIPGGVPSEVVDIITNAVESSTNITSFKEAVRSQVETLQHEAQALASRPNPIPFQAFSGEVTAVPEYVNLFIGMVAGLKVHYLPETRSPIGESEAADILQLKMSRGHGERLRGLQETVRSLLGVEIDAFAADQPTQRNHGITRIRSNVPAELDVDEFLAQINGSGIRQSLRLILDYEFKQPDII…
MEE9506215	MEE9506215.1 Thermoplasmata archaeon	U7	Archaea	Bacteria	MRVHSAEIRNFRSIKHQKIEFSPNVNVLIGKNNAGKTNIAKAILVFFKSVDTTRTEGPSTEWLMTQDDWHNLHTSVPIKMRFQLRIDRSDLSPMTRLFQETLKATNKITTKGIKEIAANVKKALKELEAKGEELPTMTVSKEYHLKSDSKAACQTSLISFGELNLFSPEIAGLKAHTFSHTTPSGHRKYQPVENPFAAFADEFVVYLSQQFLFSSPTRERLTKKPRDSRGDDIANRLCNLHNRRRASPRYRDMKSEVERLPFTDGEFRPSLSEGREMEFAELMIDVADDLSLPIDYFGEGLQSSLSVVDNVIFSECSVVAIEEPENSLHPSGQRSVFELLKRLSKKYRKQIVITSHSGVFIDRSKDAKLFRVSCVNRETVVDSVNEPSDIVKILDDLGF…
MDX6527831	MDX6527831.1 Blastocatellia bacterium	U7	Bacteria	Bacteria	MRLQRVEISHLWSFGSVNPVVVDEFDKLNVIIGKNNVGKSNLLRAIKWIREEFECFGQDWLSYSSKKACHYIPSKAQTLVKPALRLTFSLDVRDWESMTYQGSVASLIETDVAALQCKIDVGFHPPGGTGSLKGLFANVQPYDEKRFQNCCENTGISQQDAMDSLRKAALNHIIERLIVLDGWRRLADPVESDSNFYEFMHNLKAATLDENRHYQIFRHVQDFFCELTYLKGAEINVREDRKGFNVTFNERTLSLSNFGDGISHLLMIAAKVALHDGCIILIEEPETHLHPHLQRHLLRFLATRQAQVVLTTHSPTLLDTSLVNRIIRIENNGDNSIVSAVNTPKNIYAVLDDLGARASDILQANVVIWVEGPSDRIFLKRCLDFAKEFQEGIHFQIVC…
UCE58939	UCE58939.1 Phycisphaerales bacterium	U7	Bacteria	Bacteria	MRIKKVTIQDMWSFGQGPVTLDLSQQLNVVIGKNNSGKSNIRRALEWFTEHADWFAPETGDYSQDPIDIHQVVNPEAKPGAKLELSVTFTPEEARSMLESTCRAPLPDGLLKSACDGFSQGIELAFDYRWSGRDDRKRKVRWSGQGPIDGVFNPKGLLLAPEVLPLWKQLKNDLRARIVERVSEGITILSGWRKLSDDKVEQLSEWKAPSTSDYDKLRDFERIQRLFQRATRLENATLFPMIQKTVSQKKALNIKWRGRYLPIESFGDGIRHLLLMAFEFARVSGHVFVVEEPETHLHPELQRHLMAIIKKDEDNQFIMTTHSPVLLDAGRAEAVYRVEYNGDESTVSRCNTTGDLYDVLDDLDVRASDLLQANMVIWVEGPTDRMFLKKCFELLRSDL…
MCZ6655401	MCZ6655401.1 Planctomycetota bacterium	U7	Bacteria	Bacteria	MTRVALLIQLQESVIMKIERLEIKDMWSFRKEGGLIEDFETTNLIIGKNNSGKSNVLKAIRWVEQNTEWFKKRQGKPGTRHGELHLYAGEGKSSPTIAMGISYTETEIQELLAPVGIESYPESLRESIRQAFTNGIELRYQEDLQSTQRAAVSMVVRGFGLIDKLPMNLKGPERSDVHNKQWESAAPELRSRVCELLSGKIDYLGGWRTLRHNTREGKPAVDALRDWMHAPAAEDHLHQRFNRFEEFFATVTGMHGAAVRFEGASSNLMISWRNRTLDMDSFGDGIQHLLLLAFEFLQREDNVFLIEEPETHLHPIMQRQIWDFAQRESGSQFIVTTHSNVLLDANIADRVFHVTYDEKKSEIRPAFSWPELRDILDDIGARPSDLLQSNVVIWVEGPT…
MDD2680755	MDD2680755.1 Patescibacteria group bacterium	U7	Bacteria	Bacteria	MLEKIFLKNYRSFGGGGVHVDGLGKVNIFIGKNNCGKTNLLRFLDFLDKNLPLGNASPSKHALDIDDYLNSDTKNQVELVINNNIPDTLAGDLETMGIVNLERKFIFSAMNGERTSISTNNTFNKGTVIEEAVRKYVTNTLHGPSGGPFEDRLRDLDIGVIQNIFPNIPRVIFLEEYRKLSNDRGLRAQLNSIINYNHLSRAKNKKKKEDLLQFISDILGESAEINIPSLEEEIELIMNNDKHLPLTHFGTGIQDVLLLGMYLTANDDMIICIDEPELHLHPGIQKSLLKFISEKTNNQYFISTHSNAFLDFKIKDKKVFRVCLDRHGNTNIDLCENISSTHNILDDLGIGASDIMQSNGIIWVEGPSDRVYIKKWLEILAPDLINDFHYSFQFYGGTI…
MCH9051860	MCH9051860.1 Pseudomonadota bacterium	U7	Bacteria	Bacteria	MTQFDGLSLKVRNYKCFGDTPHGFDGIRPINLIVGKNNSGKSALLEIIDYATERPSLPTDLGYKGAESSLVFSMPLTVEEIEKVFSPRHRFSQNPGSSHWDYGKRWVDRPLTWDFNHKMERQFVDINPPNEVSEAQPMLQQLVTQANNPFKHLFFKRLYADRDIRIEDENDSLDIQSDGTGLTNTVRGFLNNADLDSALVERTILNELNTISGPDAHFTDILVQQHQDKRWEIYLEEEGKGRIPLTHTGSGFKTILLVLAFVHLLPAYTKVDLDSFIFGFEELENNLHPSLHRRLLLYIRGIAEKWETPFFITTHSSVAIDMFSSDEMCQIVHVTHDGDKASSHIAKTYVENKGVLDDLDVRASDLLQSNAIVWVEGPSDRLYFNRWMELASNGEVCEG…
WP_349818864	WP 349818864.1 Coprococcus	U7	Bacteria	Bacteria	MYKGIRFKGYKAFTADTYTELDNLPRVSVIIGKNNSGKSSVIDVVGMMYDRMYAFREQIASCADEIIAEIPVTREMCDSLLRGYSSIQGYTSGTMWNLSNGRSIGYRVEPEDSGGYIVEWNDRLPLWNTSYANGVGVDIGNERDRYVFRHVAAERNIVPEEEEKLGETLEDLSSTGSGASNIIRAFLNNSSYDETIIEDTLLKAVNEIMSPEAVFESIRVQQVQDGYGNIRWEVFLKEKGMSRCPLSRMGSGLKTIILVLLNLLVIPELEGYKDKKMIYGFEELENNLHPAMQRKLFEYIYEFAEKNDVQVFITTHSHVAINAFYDKDDAVIFHVYKQDGRAFVKRIESYLDKTRILDDLDVKASDLLQSNGIIWVEGPSDRVYIKHWLDMYFPDRFVE…
WP_168218933	WP 168218933.1 Limnoglobus roseus	U7	Bacteria	Bacteria	MNEKTPRTPFEFLSQTGRCALSRIGVSNFRSFGPDGFVLEGLKKINLLVGKNNAGKSNVLQAIDLFAASQKTRNVEVERFSRHHDTEGELKFHLAVDHDWLLDGLALGGDASSDLAAKFPTGIPISARKDSSLAESPNNLNELVRDGRRFREWERIVQARDKQRSSQYRSPQDLTNDILATVRERVREAASELFKQSLMLPVFRQLTSPTTGGDSAPRDTRPRAAHSSVIVCNGAGVISDLRDRQHTEVGEETKEESFVKLQTFVRKLIGDERLTIEVPPQSDVLILRSHGLRRELKDFGTGLHHLVILCAALAMYSRSVVYLEEPEVHLHPDLQRHFLRFIREQTDNLYFVTTHSNVLLDEFGTEKVAVYHVEHDTRQSRVARVSSPAHGRSVLRDLG…
MCK5109887	MCK5109887.1 Arcobacteraceae bacterium	U7	Bacteria	Bacteria	MLKIQPFGIKNFRSFDENGIFLDEIKKINIFIGKNNSGKSTLLRFLKYFAQHSKKLSDFPHSIEEEHRRNGKPISITLMLTHEELGFSNFNRLNNILPNPFICDYFFRNNKIQINENILKNIDTVTLIKMQKQYSGAPQATLIKAVIDNISNHVERNYRNIFNNVIYIPHFRVVNKNDSTSNDLFEIDGSNIISKMFEMQNPSIGQEFQKEQFIKIQKFVRELLKLNTLEIEIPHTKDNIFINMHNNRLPLESFGTGIHQLVILCSALVMNENKIVCIEEPEIHLHPELQRKFLDFLIEETNNIYFISTHSNVFVDFHNDLKINHVLYDGISTKIEQVNSSDNIYEVLNDLGYKNSDLLQSNGIIWVEGPSDRIYLNKWLSIVAPELEEGLHYTIMFYG…
MEO7413791	MEO7413791.1 Opitutaceae bacterium	U7	Bacteria	Bacteria	MKLTHVGISNFRSIGAEFVTIDLTKKINVLVGANNCGKSNVLRAVDWLGSPRTREKFSPVDLHQRSDGVSPAFQFTLQAEEDDHQTLQRLNHFHIKWSGGSAGADPIPLWISLENLSFEEFSPLFSHYTRERFVRRLTSEETAQHHLRIASTLLPRVLKNFPAVCLIPQFREIRPDDNYSIGGHGIVKLLAAWHHPEIGKDADHHRFLQVQDLLRRFLENPNVSLEVSHRHDQILVSHKSLRLPLDSYGTGIHELIILAIAVLSHDNALVCIEEPEIHLHPLLQRRFLEFLRAETTNRYVLTTHSPALIAPNADTAVTHLWLEAGVTKSRLVETTSHSLEALRDLGAKASDLLQANSVIWVEGPSDRIYLNRWLELLCPNEFREGIDYAIMFYGGRLLA…
MCH8273172	MCH8273172.1 Armatimonadota bacterium	U7	Bacteria	Bacteria	MDIVGITLSNYRSIGEAGVSLTPLSQWNVIVGPNNSGKSNVLRGIELICAENRPTPDRRQLTDEDFPRRDRNAKPRCVIEFRLGKEFQGVIDAMGTDHYSFTLVRDDGGEWIVVDMSLTTLTDTTRANMAASSLMGSVVGFPNPAAIKNWVEQRGTMVFQSRFRQAIPSIVTLPAFRKIEDGDPRLSHEGKGLYKRLQHWSNPPNDDPADRERFAKLREWVRHLIHEPSAELRVPADARTLFVEVNDLSLPLERYGTGLHELIIMVTSILSEPDALICIEEPEIHLHPRLQREFVEFVKQNSSNVFIITTHSPTLINLPDVHVFGLRLDRGLTVGGRILADRDVVEALHDLGARPSDLLQANCVIWVEGPTDRIYMNRWLKLMDTNLTEGREYSVMFYG…
MBI3158430	MBI3158430.1 Chloroflexota bacterium	U7	Bacteria	Bacteria	MKLSGFKIQNFRSIGSEGVLLDPWSKCNILVGQNNTGKSNVLKGMDHLIKRLFRPEHQLDGLDYRNRDENSPVTFCIFFSIEDKELPEVRNLLGTSNIYFEFTFGQNGKNSFAVSNNTFAEVQDFNLANKLLRALVQSHWNQHVDKDVIFKEFTDKSGQLIFDKYFRSALPQKIETIPEFRKSEPGGEYEFNGKGLIELLGNYRVPEIGQDPDQDKFRKIQNAVRRLLNLPNASLEIPKNHDHIIINNEGLRLPLSSYGTGVHELVILITAVLSLNSSLCCIEEPEIHLHPILQREFLRFLIEETDNQYLISSHSPTFINSQLEIASGNSSKIQVFLLQRIDKSTVGGPIVDRDQVITAVRELGVKPSDLLQCNCVIWVEGPSDRTFINKWISLIDSDL…
MBN1958556	MBN1958556.1 Desulfuromonadales bacterium	U7	Bacteria	Bacteria	MKIDGIAIAGFRSFGDQLVEINDLQKINVFIGKNNSGKSNILRFIKHVSEMKIQEPYKGFNQELDYSVDSKTKDIQFGFQIKKGPSATSHLYDQVSSQFTKWDDHFPEWKKSFWFVYSTRHLNRTVEGQPFAKTLGDHIFKACPPDETNRITGKLCGYTQGSPEKRAQDIAVKLLQMTQIPFTAYLIDAFRQITHGEDDAGLSGRGLIKKLRSLQSPDLNNYQASKLKFSKINEFVQELLGEPDAFLEIPAEQDDIYVSIKDKILPLHSLGTGIHELIILAASVTVYDNVVFCIEEPEIHLHPGLQKKFIKYIKDKTNNQYFITTHSNSFFDLEDVNIYHCRLIGRHTKCNLVTTHLQKSSILSDLGFKASDILQSNYVVWVEGPSDRTYLNHWIKSKN…
MBC7950901	MBC7950901.1 Rhodospirillales bacterium	U7	Bacteria	Bacteria	MFLKGISIANFRSFGPDICKLQGLSKINCIVGQNNSGKSNITLFILKALKSISGQHKRLFNEFDTTRGGGGEPAIFGIFYDEELLDAVWGISKKSNTPNSIKEILFDNEAKGFWFYFTHAEGRMQVSTRHTCADLSEDPYYWERAHSDTGWSGGNLNGWQSKVLETINPATVMQTPVDIIPAKRSIREYTKRGMQRDGENYFIDNIQEHGGIGLIDELSKLQNPTWGREVDRSRFDKINHFVQTITENPSAQLEISHDKDFVFVNMDGKRLPLESLGTGIEELIIIATKSTIFDNQIVCIEEPELHLHPALQKKLMDYLQTSTTNQYFITTHSANILDGCDSSIYHVKLESGGTRIIGAVDDAKKWDAIRDLGYKASDILYANCIIWIEGPTDRIYIKH…
WP_292564759	WP 292564759.1 Mesorhizobium sp.	U7	Bacteria	Bacteria	MPYSFVHMIFPYPITFSNFRSIATAIQIPFSKKITFVVGPNNVGKSNALRFLAVLFNRAEASLNDTYDFPGTDKAISLSVTADEKYIREKLSGLVNASRYMSFEDIKNINLKYKISKGRFSAEVDSNNELFKTFTDEYFSGYFLHDFGSASSIESNKSTFLNKLSVYDKLSGTTYLPNLRFITQAGQEPPQFVKSPFPGETVAFGTVIKRFAELDRPAYENLETYSGQLKHICDFISFVVDKPSVEVSVPRDNSTLLVRINGETRPLESLGTGIEQLLMIGLVSIGFPNKIVLIDEPELHLHPLAQKRIMKYLNESVDAQFVIATHSAAVLDSVDADIIQLSQDNGKTGGRTIQTNAQKFRAVRDLGHSPSELLQTKFAIWVEGPSDRIYLNSWIKKID…
MDX0116817	MDX0116817.1 Sinorhizobium meliloti	U7	Bacteria	Bacteria	MEAPEFYIHGFVISNFRSFREEAVEFGPFEKINVIIGANNSGKSNVLRYIRRIYPQLAGQSPAINVDSTDLPQSAAIGKRRFAVLVNTRLPPEYQKFEETLVQFLRADQSKLPAGLFWLSSETTMLRPDLAPYSEVMRRRRDDIYRIWASANNASGGTIEDDWMPGILRAVFKGSVKSAEIVFVPAYRRLQSRLKAYSDDYGLFDPSMDEKIIENLAEYSQPPYDQQEKKKEFRKIVDFIRRVMNEPALELEIPHDRQTITVHLHGKSLPIEALGTGIHELVLLASKAVMQQGSIVCIEEPELHFHPELQRQFMRFIHEETSNQYFITTHSAHIMDAVPCSVHRVYLEHGASRATRPISGNEKRAVCHELGYRPSDLLQSNCVVWVEGPSDRIYVNHWI…
WP_293647661	WP 293647661.1 Sphingopyxis sp. RIFCSPHIGHO2 12 FULL 65 19	U7	Bacteria	Bacteria	MLTGFSISDFRNFGQDPEWLRPLSRVNIVIGSNNCGKSNVLRFIKRVLIPSISPNPPRLKIASADRPISGSNLDKILVSIPFDPEDYYQRSPWPKEWSNALRAAKVLTTDQLLTVAVSIHRRDNSREYPIPAPEISLEHQASFQRMWSALTGSGRGSYEAHWFPQTMATFAKSISESYSSFFIPSFRQIPTRVEEFFDEYSQDQGKEHVIEKLADLAYPSYLNMDDTKRFESLRRFVSTVIEDDHVQIQIPSDKKTINIKSGRNFLPLEMLGSGIHELVILASEIITRPNDIILLEEPEVHLHPTLQRRLMRFISEETENQFFITTHSSAIIDTPEAHIFGISSHDGIAKIRRLLTSQEKFEACRTMGFKSSDLLQANCVIWVEGPSDRIYVLDWLSRS…
WP_087217469	WP 087217469.1 Olsenella sp. An285	U7	Bacteria	Bacteria	MSENESYEFLGFGIGGYRSFASDKQALVGPFGKVHLITGQNNAGKSSLADIAYRVLPTLSRGGIGDSQHYPFTNRDIPQGNQWTYDARITLSLCFSRTSLLSNAKGPRQNDSTVNTVLDKALSSELVTRGDKSACWLDFDAPAISRTTGSETLSINEQFAKSLAKECNTDFRKVAYTIASQYGSDPRDNLEFIVRQIIPWNTIPQVIKVEAIRQITSDGEPRRYEITGGKGLIKELRRLRMPNVEEQFVNQKKWARFERFVRGILNDPDAEVTTDAEATAVLVKSGTPGFLELSDLGTGIEELVMIAAVVACNDNKLILIEEPEIHLHPTLQSKLVRYFLDDENGNRFLITTHSPSIINTPGVTITQVTNIGGKSTASQVRGIVDARNVLDDIGAKPSD…
WP_282781160	WP 282781160.1 Nocardia sp. CC201C	U7	Bacteria	Bacteria	MTIWSFAGFALSGYRSFSSEDLDDIGPMGQIHLLVGKNNAGKSNALHAMSTVIAPLRVGIAQLDKDLESTLQDSRNTPHDSDRKATGKIRLGFKVDEKFIRHAREMNVISNDREERLFTTLFRSETFSAGHKDCAWFDFGFHPHSRQKNSVAIDVQTDQITTALNEFNSQTQHAITGWVNTVSSRIRNASGGLQTNYERLVSSLQLHRLIPPTVGISAIRDLTSDSNSADSTWMNGRGLIQELAKLQRPEENTYTEDTARWNSLNAFIKDVLEDPTASIKIPYSQQDVLVSMREKTMSVRKLGTGISELIIMAAVFATSSEKMICVEEPEVHLHPSLQRKLLQYIAKDHRNRYLISTHSAAILDTDRASISHIVMDDLHQTRVLPVVSRACLSKAVFDL…
WP_319213232	WP 319213232.1 Streptomyces sp. ME0288012C	U7	Bacteria	Bacteria	MSEISGFEIQGFRSFYTEPQRVFPLGKMTVIAGPNNSGKSNIFRFAEKFISPLAGGGRAISDLDALDVPILPDGVKVPPFGFGISLSVDSPFDHVDAIFQYRSRIDSRSGRTLEELAKHPMLYSEEDKAFWFRFERNSDGNATLRRDWLQTIFADMKGMDRAFADLANDLMGSASGMEINIHKIVEHLAQPLIYPKVVMIPAFREIVSDGSPTPNLTRLDGRGLPGFLHALHSPSAERYREDSKKFQRINDFLKSVLEEEDAQIAIPYNSTTVHVSVGGRVLPIESLGAGVSQVVMLAAAATWHSGALVCIEEPEVHLHPILLRKLARYLMAETDNRYLLSTHSTSLMDNPQVTVVDISHTYENGTRIRTAVTEHNRARISRSLGYRASDILQSNFIVW…
WP_232067625	WP 232067625.1 Mycobacterium marseillense	U7	Bacteria	Bacteria	MVAGIGIRGFRSFHGSAQFITPLSKLNLIAGQNNSGKSNVLRLVQQMAGLRTKAPEGLDVPRVTSPLPFELFISLGGRNSVCAELCDTQKITHSAVIETVRQILTYPAIDIFRDGGVWLRYVRQSDGRPSLYQQSVDLANEAAQVVNRYVQNRNMPFSMGDPRPNASSFLDHLQAVFKPPRVRLVQASRRIDDQIDSVPIVERLAALSRPELEHDDDRARFEAINTFLRTVIDDPSATLEVPYTAKQLNVRRGELLLPLENLGTGVSQVIMLAAYATIQQQTVVCVEEPEVHLHPLLQRKLLRYLNDETDNQYVIATHSAHLLDSSIASVFHATYTDQGTEIAFAGKPSELSAICYDLGYRPSDLLQTNCVVWVEGPSDRIYISKWLSLINAKLREGID…
MEO4038070	MEO4038070.1 Micrococcaceae bacterium Sec6.3	U7	Bacteria	Bacteria	MSKGNSFFGMGIAGYRSIRDPQFLGPLGRINIIAGMNNSGKSNFLRFAQGYLRSTFAPFSWDDNPIPAGPDKSLFVAYPAPGSNSLATMSRGGDISTLEYMFSDPIFHPVEGGEVWLKYSLSDNATSYESQRWTLDGEFVQAASRIELPRDGSQISWSSASSWMNGISGGHEGDDVRRVLDKVFPLNFPPVYTIDAFRQIRVDPGSSDVEIASSLNGVNLVERLASLERPVSQNYARDRPKFDAINDFARSVLDDSSVELKISADRTELQVSQGARVLPLINLGTGVHQVVIIAAASTLVSDSLICMEEPELHLHPILQKKLIKFLNEKTSNQYLIATHSAQFLDHPGARVFHVTHDEFKGTVCRSASSGSEVAAICHDLGYRPSDLIQANAVIWVEGP…
HET8814212	HET8814212.1 Solirubrobacterales bacterium	U7	Bacteria	Bacteria	MAHPPLLSGFAFTGYRSFGAGTLEAIQMTSPVHLLAGPNNSGKSNILAVAQRAIGALSASQALELEDVDRPLRASDDTERQFSLAIRYEVSEKHFPDLAADHALIGHLEYLCGASADIRGNPPGFWLQFRLNETNRLVPDRNQLDRLVEVANRENALEVVGPAAEKITGTRGGGISGNSETVFTQLHERLQLELPEVQTIGAFRKIGEATADAHGQFDGPGLISRLAELQNPGFVKPQLRKRFDRITAFVKALFEDDDARLEVPNTRDTLLVRHQGRWLPIDNYGTGLHEVIILAAAATVLTRTLVCVEEPEIHLHPTLQRRLIAYLSEETTNQYLIATHSAHMLDSENASLSAVRLSDENSVVDAAVEPAEVALISSELGARASDLVQANAVVWVEGP…
WP_168944841	WP 168944841.1 Cellulosimicrobium aquatile	U7	Bacteria	Bacteria	MIPESWAPAVTGFGLGEFRSIRSVQRLSLDGKITLLAGPNNSGKSNIIRFLRDFLLYRVEAPSNPADPPLGTALAEWSPALELGFNQDSLLEAVSSSNGAVQGAVAVVQRNLSRPDSDLIWLQFRLMPSTRANGKSEWVLIPPSTWTFADDAELRRLRSLLVKLAPREERSLPLEELTLRATRAIAPFLFKQLPGVEYIDAFRQIRHDPSGSAPYHDGLGLIDRLFELQIPLNDDPAPRAKFDGISDLLKHVLNDHAAELYIPYDRESVLVRSARPTMPLASLGTGIHQTIILAAAATLAANKLVCIEEPEVHLHPLLQRRLLEYLHEKTSNNYVIATHSAHLLDAERATIVRVRLDDSGSTITQSAKTPGQLARICSDLGYRPSDIVQSNAIIWVEGP…
WP_117292282	WP 117292282.1 Solimonas sp. K1W22B7	U7	Bacteria	Bacteria	MTIEEAPPNFGGPFLDGFGFSGYRSFGSHQRISPLTKITVLSGANNSGKSNVLRFLSGQFLGLLPTTRVPGVKAQKLDPEVDYHNGVGREFFTISMSVDINGPECQAFRSKNVERRAVVDRILGAIQKNGAVDFEFRSATMERVFSLHQPETLLRKASGNPSLSDAWRNLWEDTHNMSGGSLKMWIQGAYGKLAEALAPQISIYSIPAVRQIVSQGFEGGTITSTEDNSGRGLINRLSEIANPPYNKRHRRKEFDELIKFIRKVLGNETAMLRVSHGITEILLEMDGKEFPITSLGTGIQELVVIATYCTSYRGAIICLEEPEIHLHPTLQKKLVEYLYVSTENQYVMASHSPALINSPYVSIYKLSMESGETKVLPVGSPGEKFSLCGDLGLSASDLL…
MBN8648481	MBN8648481.1 Caulobacterales bacterium	U7	Bacteria	Bacteria	MSKIINGLSLRNYRGIGDLKQTITGLKKFNFFIGKNNSGKSTILNFLSSLCPSFFNNAFMQYHPIELDFHRGDLGQKIEYDLIFDKSFFAKFISDAVTRNAIDSFPQEISQFERENISAAASKIQQLFSPETELVFSRTINGKMQNGNITLEETSRKSWLNLDELKEMLLDETLLVEAKRAFTQSRFEFMSQQSAPKYSEIHAKIESLLTYSPIKCIIIPAIREIRTANQTDTKCDGTNLFKLILELSNPRQEKRTNRTKFKKIEKFLATLIEEENVELIVAHDASEIQVSINGEPLPLTNLGTGIQELVIIATYCTLNEDCIVCIEEPEIHLHSTLQRKLIKYLEEKTNNQYFVATHSTTIIDCLEAEKSAVFHVTKSDEQTFIKSSDLTNEKIEMCR…
WP_176470027	WP 176470027.1 Pseudomonas sp. Irchel s3f10	U7	Bacteria	Bacteria	MQSETMTDRIYLKGLQLAGFKGLGKELQTIAPFQHFNFFIGANNSGKSTVLDFISRYAHAFKNINYGRSPDISFTTTGNELNIDCNPAAAKSNLGITKSQFIDAVTEKPALLQDSTVMAIINAIADKLLTDENLLWLTGTTIKNRKITFSDIEISIADIKHIPNLEENLNFLNASLGGNPIDRSEDKLNYIVNRLIIDSKTNIPKANIIPAIRQVSASGAEFDDFSGKGLIEKIAELQNPTKHGKNRHHEFNKINKFLRSVLEKNDATIEIPHNRSEILVHMDDRAFPLAALGTGIHEVVMLASFCTLLENQIVCIEEPEIHLHPALQRRLINYLRTETSNQYFIATHSSSIIDTPNAAIFHVKNTDGQTKITKADCNSSKHNLLQDLGYKASDLLQTN…
QCE33115	QCE33115.1 Acetobacteraceae bacterium	U7	Bacteria	Bacteria	MSEKNIHNKEEFIPPFDAIKVAYYRGIGSEQIIGPLGQMNVFIGENNAGKSTVLNFINDYLDDFRAIRIAECEYYDRYGPDASSEGLEPPRNLRGEEFHLKKGEFYFELGYLRQGLGFSLEKHREYIQKIILEIQDALDKKLVLEDKFKDLLEDKYWWLEGSVNGYEKKLEGILKDFLSSLDEVSLKFLFLKCGYSEDEFEEDYVKKGDGRANWILQKLKSKQSIEEILSEMKDEKSRFPKTKKIRLISAIRDVQADVQGEKISKALSGRALPSKLLELSNPTYKNLGLSKTFRRINNFLQNVLGNDNAEIRIAYNGENLDIEVDIEGKILPLKYLGTGIKEVVIIAAYCTIYDGDIICIEEPEIHLHPALQRKLVRYLIENTTSQYFIATHSNIFIDI…
MCC5902732	MCC5902732.1 Halomonas sp.	U7	Bacteria	Bacteria	MAVFIDGIAAQFYRGIGIETQYIAPFARMNFFIGANNSGKSIVLNLIASQLAVMMKEKAVKQLEGPEVYRGKDLGEFTLAVGRSTEYVVAQFLKKANSKPLENDIRRICDALSIQGAIWCSFHQRKIRIHPYVDARLARDWIRDWNHLWRVISSGATGGDYERHWYPEILKFISTCALPTLPEIHLIPAKRVFGAAGESFEDLSGKGLLNHLQALQNPDFDNRQDEEKFARINKFMQSVIGKADAKLEVPSNLAHLLVHIDNKVLPLSALGTGIHEVVLIAAFCTIHDESIMCIEEPEIHLHPILQRKLVQYLLENTRSQYFIATHSAAFIDTPDANVFHVENDGVQTRVRSALTKESQRQVLDDLGYQASDLLQTNAIIWVEGPSDRIYLNHWIEAVD…
QRN82671	QRN82671.1 Chloroflexota bacterium	U7	Bacteria	Bacteria	MNFIDGIAISNYRSFGAEPKNIGPFSKINIFIGKNNSGKSNILRFINQYIPKLNNFFKKKPRFTRNPTEIHNDLYPNDFIWGVASDFSKNENLIQYEKALKSRGIHKAYINDIIKFVELFRKNYYGLLWTYREGLNFTSPLIHQENLKNLVTRNNINITSIVRALNLNENRTIDERIGDILKTIVISNTKFPKSTLISDFRRIKRGEKVSEENLPGSPDFSEFDGSNLILQLAALEQSQENEYEQNMELFNSIERFVRTVTHSPNAKITIPYTHDKILVDLEGDHHIRPIESLGTGIHEVIILAAACTILQKQIVCIEEPELHLHPLLQKDFINYITDFTNNQYFISTHSAHLLNAPGISIFHITLKNGETKVSNAYKISEKFSICKDLGYQPSDLFQT…
MDH4378688	MDH4378688.1 Vampirovibrionales bacterium	U7	Bacteria	Bacteria	MTENSVPLFIEGLGIWNYRSFGELQRIGPFSKINIFAGKNNSGKSNILKYIYAQLKNDLSFLCDSNEMGRGVEQHIYDSSSQVTFSLGVLFNGYLNNLLRGKFQPVIGITDTNSAFLNSMAEISEEKDFFWIDFSKNGRSGETTWARVHELLNQDIRALAHNISGQDNSSPPLQVQSILRTYLQKVNEAFPQAMFIPTHREIDSEPVNFLKELSGKGLIYELAKLQNPDTHETEFSQRFDNILGFLRALTGDPSAKIEIPHTRDKINVTLHEKKMNLTDLGTGISQVLILAAACTVKSDSIICIEEPELHLHPELQKKFITYLNEKTKNQYFITTHSSHIISQKNVSIFHVYLHGKSTKVSYAPNDLGRLMICKELGVSASDLFQSNAIIWVEGPSDRA…
MDD2776354	MDD2776354.1 Gallionella sp.	U7	Bacteria	Bacteria	MSEQKLPLTSFALGGYRSFGDVQRFEQLAKINLLIGQNNCGKSNVLRFLRDVFFNKIDLGVLDKHLSLGKPFIIGWAIPPAVVWDESEYAEAKNIAEKIFRKRIELDKTEKVWFYLDESRASITRYWNSTFQATDESSINLFTDQELLVLMEKLSSLSSSFGVAPPPRETVINQLIKIYLIKLARQPATIRPILIPAIRQIGKPDSISEEFNGEGIINRLAKLERPDDHLNQTDRVNFGKIQTFLRNVIDNKTATIEIPHGRETIHVKIDDKILPLESLGTGIHEVIILATAATILENTVICMEEPELHLNPLLQKKLVRYLQSTSNQYFITTHSAALMDTPDAEIYHIRMENGQSIVERATMDSTRSEICRDLGYHPSDFLQSNCVIWVEGPSDRIYL…
MBA3442182	MBA3442182.1 Pyrinomonadaceae bacterium	U7	Bacteria	Bacteria	MYIDGIGISGYRSFKNQIQRIGPLRKINILIGQNNSGKSNVLSFLAHHYKTAVSAIQNLSGLSFGALDRPVGQENGEVRFAWCLPIDSDKFKTIANKCGDSRRASMLERLLRSQTLSLGTDCAWFNYGSSVSGRPVSLDEDLVSQVKAEDILRKDEWFDLWATLTNQQRGDINAHWIPETLGHLGRQSISQPEIRLIPAIRRIGDAGSTADDFSGVGIIDRLARLQHPKHDAQHLKRHFEEINQFLRKVVGNQSAQLEIPYERDVILVHMDNRTLPLTSLGTGVHEVIILAAAATVLREQVLCIEEPELHLHPLLQRKLVRYLADKTDNQYFFTTHSAHLLDTSGAAIFHIRHQDGASTVDPVYTATAKSLVCVDLGYRASDLLQANCVIWVEGPSDRI…
MEB3121118	MEB3121118.1 Snowella sp.	U7	Bacteria	Bacteria	MDSDLDSCVYIHGLGISSYRSFPKDIQRIYPFKKINLFIGRNNSGKSNILNFLYKHYLSIFRDEEIKFKDFDYHNFALFQKNDIKTEFYFYARKGWKEELINKFKPHNETLPKILELIKLFENKNSYFWLVNHQRSIGSHFEFSNLEMNNFETIVSSDTQVIQHPLNVLYDRIKYKKLEFELEGWKSLNKITKKIALQPTIEKFNPSLFDHPISQAQENERREKENKVLYLKEILGYICDFILDYSGHFENYFKEDFAISLIPAIREIGNPGTTFDEKKEFNGQGLIDGLLKLQQPDYSEQHKKEQFNKINQFLRTVTDNESAKIEIPHDKSKILVEMDGKILPLQSLGTGIHEVIILAAAATIKENQVICMEEPELHLHPLLQKKLISYLQEKTNNQY…
WP_015789455	WP_015789455.1 Halorhabdus utahensis	U8	Archaea	Haloarchaea	MQVTEIDIENFRSIPETSIGLGDFNLLIGKNNAGKSNIVKAIYRYRDLVAGNVDISDFYESAVTRGKQPEPIKFSISYQIEEGTRENLIESLSENHEVSASVYDTLMDSESFQKYNHEISIRETGVSHNTINTCLNGSKVELGTLDVSDESVELLDLDELMDKNRSRHQLSDKPSNQINDVIPSSIQGGILGEFSEWKIIAPFRRTEERGVFGADPDLDPTGENLTTFLQSIREDGTGRYSKICKQYEDIMEGVDEVRIETREDGDGNAVPTIRIDEQQSDDIGLDELSSGAKEILILVTQIIVSRSDNSPLYIEEPELHLHPAAEREIYSMITRVAQDYNTQVIVTTHSDVFVDEVNVEDIFSVKRGDYTYIDTVNQGELGEILTDIGYPTSEFLQAD…
WP_254807402	WP_254807402.1 Natronosalvus amylolyticus	U8	Archaea	Haloarchaea	MRIIDIEIEGYKSIKDQHFSPGNLSVLIGKNNSGKSNVIDMLNDFKEYFDKPSPGGDWLESRGYKGEEPKISLGFHFVLEQDEHNRILRDLDDKLEMYSKSNNTLREVRAYRNFNSDGTDASNVLIKFDDHWIDAYELEDDDDFPHYFANDLKNVINNSINSWQFIDPFRKPNTKTSPAQVEQMDATGKDLIRALESLRSSPNYDIYESVSDAFVEIMENVEDVRIEYDTASPRNEYTIFVKENGFDKRFKASEISSGTLEILMLLTRLYSADENTDLLAIEEPELHLHPGAEKKIFDILNELISDVGPQVILTTHSEVFVNRSHVDNIVLVTRDKESKFRSVQTGENDHLDILGYNNSDLIQSDAIGFVEGRSDKVILEQFSKKLGKSLSDNNIELIV…
WP_310894613	WP_310894613.1 Haloarcula terrestris	U8	Archaea	Haloarchaea	MKIDSAHVENYRSISSAKVPLSELTVIIGRNNSGKSNFLESLHSYRSYICGGKLPTHEYDSVIHNGQDSGDIQFEVIFELDDAERDDVFESLHRRFDTGVSFILNEIDEYWLTYIKHDFAFNSSGIVCNRISINYQDNWFPISADHQSIPTDNSDLRDPILPRHTDHYGESVYWTVSAGEIGFDDEIEEGVYELNFSHFPDLVEFNQQVGYAGEETVSDIFPEYLNHHILDFLDQWSRTGAFRKPLDEVPITKDTKLSDSGDNLARVLLTISQNRKSSFKKIVSSYVDIMEGVVDIRAPISPAEDPKVTLEIDEESSGESIPLSDISSGSKEILTLITKVVLSSNQTNILTLEEPELHLHPSAEQKVLRLIEKTVEENNIQIISSTHSETFVDKTDLAS…
WP_339105931	WP_339105931.1 Haloterrigena sp. KLK7	U8	Archaea	Haloarchaea	MKIEEWKVSGYRSIHEERFSCSKFNVLIGKNNSGKSNVLDSILDYRDILNDDIDLSSWYSDRLIRNNNVDEIAFEATFGLSDESRSSLIEELTERDVFGESQAEDFRDSDTFSKIQHEIHLSEGGITEEVFRTNIKGSMEDLSREGNRTRENDVLVLENLPAVTYTSAKYRVDKSFLDTLQNSLSNWQTLRATRNPKGMMDLIRRNKIDEAGEKLAQVLGTLSMNSPETFQEISESYQSIMEGVSEVDVQLLEEGNVTVEVLGEGFTDSFVLDEISAGSQQILILLTAIIRAKENSEVLFVEEPEQHLHPGAEQHVYDLIEEISLSGTQVFVTTHSDVFVNETGTENIMSVYRNEENVTELETVEGTEIDSTLSMLGYEKSDFYQSSAVVFVEDQSDRV…
WP_222606876	WP_222606876.1 Halobaculum magnesiiphilum	U8	Archaea	Haloarchaea	MDFNRQQGMDLVEWGLGGYKSIVEYHDFSLDSLNVVVGKNNSGKSNILSSLIDYETLTGAGVLSNSWKMSRVSGKKFDQKLRIYARFRLTDEELKTVYERIRDREPVSESEIDRWQENDYLRFIYHHRNLGPSGVAGADLYTANFGDRRIPIYFTNINDSIRTVLLYSLPDDDELVFRSASTGGGVWSCVSDIIEKSVQSWKAVGAFRNPDDSKEVLNTVDLETDGDNLTQVLHTLRDRPDDHFQEIAETYYEVMEGVENIRTPLRGNRNTTVAMDEVGFSEGFDFEEISAGSKQILTLITQIVLAKEDTDLLLIEEPELHLHPSAERKIFNLIQDVVTQENGPQVIISTHSEVFVDLSKANSIVRVDRDQETGRTSIQGIGDREVDDVLIDLGYEKSE…
WP_135855211	WP_135855211.1 Halorussus salinus	U8	Archaea	Haloarchaea	MQIDKIQFKNYRSIKSAEVEFGPFNTIIGKNNVGKSNIIKAIVDFAGHWNENYGRPSWSSRLNQQKSAEELMVKLQLDLNREEKRSVIQRLQDRGVGEAYINFITDTGSFEKVRVQVTATESESGSFSWSTLIDGKWTDLVRRDGDRFDSITYSELPPKEINESGNGDRADNVVQPLVKDSAKEWQLATAFREPENEMVTERADHLKQSGENLVQVVDTMFRNYPDRFSSVENAFVEIMEGVTGLRTPFVSANRTTIMVDEKGYPSGFSLSEISAGSKDVLTLITKLVMAENSDILLVEEPELHIHPNAQQAIYDLLQDIASEGGPQVLVSTHSDAFVDRTDTDNIIAVKRNVDTSIQTINEEGIDDLLESLGYDKSELYQSDVVVFVEGRSDQEILNE…
WP_235168172	WP_235168172.1 Halobacterium salinarum	U8	Archaea	Haloarchaea	MELLNLDIQGYKSIRGNQSLEINELNVLLGENNVGKSSIIDALQDYQDIFPVANEKSSEWAHNRNTGKESLGEIRFELEFLLSKEEHREFLEGVSEDGQLGERRRERWLDNGDLRRIEHELILRSQRDPTSLLGGESNMYSYYKNQKVPLRKGDLQNGKYINFNKIASEGLADEPTDAEPLTSKSRPWTNLKDVMEESIEGWNFIEAFRNPEGMVEARRDLDLNGDGENLSQVLLTLRGEKGDDFKRISEEYADIMAGVDGIRAPLPEENQTTIVVDEEQYNTGFDLDDISAGSKEVLTLITKIILSETDTDLLLIEEPELHLHPGAERKILDLINDELVDKCPQVVLSTHSSIFVHHLNVENVYRVKRDEGTKIQPTSTSAVGADLRELGYEYAGMFQ…
WP_128476123	WP_128476123.1 Halorussus pelagicus	U8	Archaea	Haloarchaea	MNLNEWYVSGYKSISEESIELDDLTILIGKNNSGKSNLLESLQVYAYSITGPSNYEDQLEDFENCLNKTDEMSTITFEATYKTSIEERNQIYDLIDGLSPELLSKLSFASSLRHKVEFGENWQLKATAFEVTINDEFVKIRERQKSTKGYDSQFVKLKNMENRGLQKASKIEDLPTEAMAIRNPENSIPGSFQLIEDSLSSWDAIDAFRQPKNRTEARMATELDSQGKNLVRVAQTLQGSNRELFNLAEERFVSIMDAVKSITTPYREKTNITISVTEMGNSEKFDLSSLSSGTKEILTLIFGTINAENESELLMIEEPELHLHPEAEREVYEMITEVASESTQIIVATHSNVFVDESNISNIIRAERNRTTEFRSISSEDIHEELLDLGYSQSGLLQS…
WP_120244761	WP_120244761.1 Halopiger aswanensis	U8	Archaea	Haloarchaea	MKVTRWKVNGYKSFAPTESREESTATEFEPGELAILIGKNNTGKSNLLDSFQDYAKIFADERPHRWHRDNAFNQNTDVPIEFNIEFILEGDEHEAILSELQDEESLPQEIVKEFLSEGHFKKIRHSFALQERDIHWEELETNFEEGWIQIAAAENRNIRYSPTECQVLQFERLPNVKYQRKSINRQGIGAIFPNPYRRLIRNETQTWETIEAFREPQNQQTAGREEDLESNGSNLVQVVNTLYNNHRPLFNQFRERYVSIMEGVTDVSTPYISGNDITIRIHEDEKTYDLKDISAGSKEILTLIAGIVSSQNDTSLLLVEEPELHVHPGAEQEIFELIQDICREAGIQVIVSTHSEVFVNRSEASSIARIERDESTTIRSVSEGDISEELTDLGYNKSG…
WP_121577357	WP_121577357.1 Haloarcula sp. Atlit47R	U8	Archaea	Haloarchaea	MKLINWSVQNYKSIRSGQVRMSDLNIVIGENNSGKSNLLDAFIDFQEMWNNPNRQYEWFESRVTGKRGDCNIIFEYKFELDKSERERLADDMGHEYQGVIQTTDVLTEIVLTLSISGQPSELADINKSIEINWKDGFINTGELNRVSSGSAQRTIHSIADECIESWKFVSPFREPDDIGSASFTGQNLSRDGKNLVQKLNSLRMSEREEVFDRICESYIDVMEGVTRVDLKYDQSRNNSDQITVVVEEHEFENYFTFSEISSGSKEILALISQIYLSFENTGILTIEEPELHLHPGAEQKIYNIISRLADSTDTQVIISTHSDVFVNQSDADSIIRAEREGETTLRKVDTGEIGSELTDLGYEKSGLLQSNAVVFVEGLSDKLILSEWASTLDFDITAE…
WP_089876285	WP_089876285.1 Halogeometricum limi	U8	Archaea	Haloarchaea	MRLEQIHLENYRSFKEVTFDVDDLQILFGRNNVGKSNILHALKDYREFGVGTASFEDRYSQIARNWHSDPLTVRVEFSLEQDEIAEFTEEIDRSTYELGEQPKKNFASKIAHEFTVNSNGVGSAKVEANYDGEMHVVSLLNFRDDNTISLETANLSKFPEISWSSSRTGDVQNTHSVLGISFRRFLADCLESWKWTSPFRHPDPRGPVEEAYSLDSESNNLAVVLHTLSNNDRDTFRAIENSFVEIMEGVTGLSTPIETDHNTKTTVVVHEEKAEFDLRDISAGSQQILALLTELETAGTQTDLLLLEEPETHLHPGAQRTIYNTIKQVAEETDTQIILTTHSEVFIDSGDSSRLIKATREDGDTVFSKVDEDVENEAMSVLGYEKSRLLQSRAVVFVE…
WP_271952676	WP_271952676.1 Halorubrum ezzemoulense	U8	Archaea	Haloarchaea	MRLAKWSVKNYRSISQLEFDLDEFTALIGRNNSGKSNITESLRVYSKAVSKPNRHGDVWQESIVRDQNEANNLEFDAVFSLSLQEQEELAANLGNDLKSQNKDSLLSSGSLSLVRHRVVYSSEQIEREELWLRINGEWSPYRYRNPDDTRRIEQINNPSEFELSNVEALYYHTDRQSKTVEQSDYTGYVLTEGLRRSIREYTGHVDEIGAIRRAEDDTEIKVRSSLARDAANLSNVLHTLSQNQKEKYQRIASEYIEIMEGVTDLTTPIQQSGSITSTTIEVIENKNSYQLDEISSGSMEILALLTKLVLAEKETSLLIIEEPELHLHPEAEREVLRLITEISEETTQILVTTHSDVFVNSTRAGQIVRVVRDGSTTCRAVDSVGQELEDLGYDKSGFL…
MDP9478952	MDP9478952.1 Actinomycetota bacterium	U9	Bacteria	Bacteria	MEIENFRSLEHVRLDGIDRFNVLIGRNNSGKSSVLGALELLGRVLSNRDPGGVGWDRVLSRLDASRSLGVELTFELGPVERSSFFDLLGLGSRFPGGRERIDGSPLLRRVRYLFRSPPGSPDLLHLRETRAIAEDGAWSVVQRMTGFGEAINPSSKYLRFDNVDETFPNSILSSTLLDVDRAVELRGAHMAHEANVQSLPFEPQLPQDAGSSWLRERLVGYFRDAFFFEPFRHSEAILPAQENDRLSQDGANLAQVLHTINSNDRDKFEEIEAFVHGALPDVGRLQPSLAINQTRVDFRSPLGSYRTQLHDMGGGVEQLLMAAVALLTTGDESSLFLEEPEGHLHAGAQRYLIQKLYEGDRQVFVTTHSPTFVNLSRPKSLYRVTLSGGSTEVSKVRGE…
PYT90141	PYT90141.1 Acidobacteriota bacterium	U9	Bacteria	Bacteria	MLLVELDIENFKSLEKVSLKGLQQLNVLIGPNNSGKSAILGTLDYLRRVVLGQQIDTAGLVIGGDNRKQIRVRVRIKLGDKERNQVISNLAEYAKKDLRTVQITDSQFLRMIEYHFESVPRNPQIAHVVRTSTLAEDGKWVVIQQTSSDRLGSNPQATIRNILDLVRAGEPLSFEALDVITKGGHTINWTYNFGASREQPPYNVVNPFWPFEVLSEYLGSAFVFSTFRHSQPKLGVQESQIEEFVRAALPHLGELQTPLTVSETEIGFHLEKGDHDVRLQDTGGGVEQILMIAIVLVTTGSESALFLEEPESHLHPGAQRFLLERISASGRQVILTTHSPVFVNTAQPRSLYRVSYKDERTSVNHVADSDALSEVLSEIGARNSDVLMSDGVLFVEGPS…
MDB5054426	MDB5054426.1 Bacilli bacterium	U10	Bacteria	Bacteria	MILEKVRIQNFKSIQDSDFVDIHSFLNIITGINNAGKSAFIEAIYLCFSGHLNYQGISGGNNGTDGIRNLATSPAIFEFILQINHEEQKKFEDIFKSTFASRKIKISFLGFEGISYFNDLSVFDAVTPVNINPMYFKDNDNHFRVNIGGNLSTVDDKIKNLLESIFNELKAKIYYISGERRVPTHQSIMSIPRLDATATQLHTHMMFLLTNKQKTYNRIVESFVAIFPEVENLSPEMIGINTQVTNIQIKFKDLTETIPIQKCGSGFYHVLILIILLNSESNGLIILFDEPNSFLHPSAEKAVYDTISTQTGHQYIFTTHSPILINYPAEKNIILIKKQQGCSIFNKLEQVGPALDEIGIRNSDFAFANKIIFVEGKTERELLPKILAAFGRKQIGYNY…
WP_307601817	WP_307601817.1 Paenibacillus sp. V4I9	U10	Bacteria	Bacteria	MKIEKIIVKNYKSIVDSKELNFHENFNVLAGKNNSGKTAFIEAVFKSFQGVLDMPNSGNDQTASNRINQIDPSIIELTFSFNIEEDMLMALGRNYGIKKCELILKCWKGNTAILALNQLFDDNNKRIIVDWNDANGNYKYLTIEGQMQAGNTPPNYMHHLFNNIAKTIIYISGARTVPVQSQISTSMQLDTSATNLHIFMQTLHNNSEEVFDIIQERFKTIFTDINLIRTPINGTMTNLQLSFTGLDSPVSLHECGSGFTHVLIMLCVLYSEQNKVVLFDEPHVYLHPSAEKAIYDLAVEHESHQFILTTHSPILINYPVTKNLFLTSKENGKTSYTQMDGMQEIFKEIGISNSDFALADKVLFVEGETEEAVLPLILRHYGMKQIGYNYKIINLKGTG…
WP_289578695	WP_289578695.1 Priestia aryabhattai	U10	Bacteria	Bacteria	MKIIDLSIKNFKSINNLTNFEFHKRFNVLAGRNNTGKTALLEAIYKCANAEVTNSIKLKYDLHTRLEAWLELDEIDKTTLFRKNIYTQEHPEFLKVILDFNNQNVRIEEIADVDNRGDEKGKIYTASNSTYNVARNYEFNTPRWEGGTRVEAGHIFMQWLQNQIIFISAKRNTANSLSTIPNEHLDIYASNLHTVLFTLRNNKGDLFERIQTAFLLIFPEVKRIHTIVENMEENRGEETITNIYLEFEDSPERIRLQECGSGYAQTLVLLCVIHLEDDKIILFDEPHTYLHPYAEKAIYDLASKSDKHQYVFSTHSPLLINYPVEKTTYFVKKELSESTYSKIDDIQLLLEDIGAYNSTFAFADRVIFVEGPTEEKALPVIFEVNGLKQIGYNYTIINI…
MBK6651752	MBK6651752.1 Betaproteobacteria bacterium	U10	Bacteria	Bacteria	MHLKKLKITNYKSFLHPTEFAFEPGFNVLLGANSSGKTSVLEAIAYYQLQNIPHRSVLNVLDTETILTDSSTTEVEFELAIHDVFKHLPSGTEVFIGIGEQAGHFYTTDANTVERRLKQESISLSIKHNPHQGQFSRLHFSNWPSDWRPVGGNSTFSGFRLQHENPLQIQIANYSSGTPELTLLNNRIQQKIYRFSAERAIRPTSSAGGDELQPDCSNLAFCISQLQNRDHVAADILMRLLNRVFPSIYRVSAPSNSNHLFELRVQTTPTDLRRSDLTVPINQVGTGVGNALAMLYVALTAQSQRFILLEEPNSFLHPRALRELLAILAEIGSKHQFFITTHSSDVLRTVKASTVTLLEYFGQQTTVKQTSGGKLHELRAGLIDLGISFTDLHGCDRVL…
WP_081714676	WP_081714676.1 Asticcacaulis sp. AC466	U10	Bacteria	Bacteria	MKIEKLRITNYKGFRDSGEINFGAGFNVIVGQNNSGKTALLEALRFTGTSSKPYRGLTTDPKNIVPTSIVATQLSVSGSELKTVQIQHGNKWQIAIAPNDPQSQVDQLFSAGARSFSFVANLNNVGNTVSSHDYPAHKQFVQTDDRRSITLHLSPDRQHIQFSGPSMNTPDQFPELLNQVVSAQFYVFRPERLNIGTCPVQDTDILTFDAQNLPAVLLKLQGNIRKFERFNEHLREIFPGVFNVVVVPTINNNVNVRIWTVNPSSERDDLCIPLEECGTGIGQVLAILYVAMTRTENVLAIDEPNSFLHPGAAKKLIRILKQYDRNQYIISTHAPELIAVAEPDTIHSVHWNGEESVVEEFNKSSIDDMQRLLNDIGVSLSDVFGADRIVWVEGPTERE…
WP_333462084	WP_333462084.1 Microcoleus sp. herbarium7	U10	Bacteria	Bacteria	MFISKFQLFNYKSFLDSGLLEFSPGINIIVGQNNSGKTALLEALSLNFNHEPHRSLKTLPSNSSRIDSKSSVEISLTCTKDEFHALIDQLPHHSVGISQPDDNTITPDEMVSLFQEWLDNPAPAEIIAFLSQRDSNDKRHLLIRDLNTKVILYHQIEDSSRTRLLKPDCKVISIGREENGRLIFTKDRFFQEVEDFLFTIYKRFQSKIYRFRAERLSLGSCSFGSSFELNPNASNLAEVINILQGRGKKNIFEQFNQYISIIFPEIKFVSVRPEPKKQGVISVPNSSSLEILVWSIEAAENDREDLAFPLAECGTGIGQVLAILYVVLTSQDPRTIIIDEPQSFLHPGAAKKLVDILKEFPQHQYFIATHSPMIIAAANPSTILKLRHEDGETKASMMN…
