# Supplementary material for: Cran1, member of a new class of OLD family ATPases, functions in cell cycle progression in an archaeon
Source: EMBO Rep. 2025 Dec 2;27(1):208–29. doi: 10.1038/s44319-025-00650-y (PMC12796447; doi:10.1038/s44319-025-00650-y)
Supplement: Supplementary file 4 — Dataset EV2 [file 44319_2025_650_MOESM4_ESM.xlsx]

## Sheet: Sheet1
Dataset EV2：Mass spectrometry data of putative co-purified proteins with in situ Flag-tagged Cran1
Accession	Description	Mass	Score	Matches	Sequences	emPAI	Coverage	old gene name
gi|323473575	ATPase-like protein [Sulfolobus islandicus REY15A]	57015	2273	131(107)	33(32)	12.19	54%	SiRe_0086
gi|323475440	histone deacetylase superfamily [Sulfolobus islandicus REY15A]	37060	2506	91(71)	21(16)	9.98	58%	SiRe_1988
gi|323474572	chromatin protein Cren7 [Sulfolobus islandicus REY15A]	6633	200	12(9)	4(4)	7.55	58%	SiRe_1111
gi|323475174	thermosome [Sulfolobus islandicus REY15A]	59670	1776	80(64)	33(30)	5.19	52%	SiRe_1716
gi|323474111	UspA domain protein [Sulfolobus islandicus REY15A]	15303	750	37(31)	8(8)	5.06	51%	SiRe_0634
gi|323474675	thermosome [Sulfolobus islandicus REY15A]	59741	1539	61(47)	27(23)	4.56	51%	SiRe_1214
gi|323473705	heat shock protein Hsp20 [Sulfolobus islandicus REY15A]	20153	189	18(14)	8(8)	4.44	38%	SiRe_0216
gi|323475900	electron transfer flavoprotein alpha subunit [Sulfolobus islandicus REY15A]	67271	1121	62(48)	31(25)	4.06	53%	SiRe_2458
gi|323473727	TIP49 domain protein [Sulfolobus islandicus REY15A]	50096	854	56(32)	29(22)	3.92	61%	SiRe_0238
gi|323474145	DNA-binding 7 kDa protein [Sulfolobus islandicus REY15A]	7292	270	14(11)	2(2)	3.85	31%	SiRe_0668
gi|323476014	FAD-dependent pyridine nucleotide-disulfide oxidoreductase [Sulfolobus islandicus REY15A]	43068	1067	41(30)	19(13)	3.72	61%	SiRe_2575
gi|323475901	FAD dependent oxidoreductase [Sulfolobus islandicus REY15A]	43314	638	41(27)	19(15)	3.68	52%	SiRe_2459
gi|323473645	succinate dehydrogenase and fumarate reductase iron-sulfur protein [Sulfolobus islandicus REY15A]	37464	386	33(25)	16(14)	3.21	38%	SiRe_0156
gi|323474586	DNA/RNA-binding protein Alba [Sulfolobus islandicus REY15A]	10579	229	20(14)	4(4)	3.13	40%	SiRe_1125
gi|323473644	succinate dehydrogenase or fumarate reductase,flavoprotein subunit [Sulfolobus islandicus REY15A]	62679	1362	60(55)	23(21)	2.97	49%	SiRe_0155
gi|323473650	nucleic acid binding OB-fold tRNA/helicase-type [Sulfolobus islandicus REY15A]	16043	346	20(11)	6(5)	2.81	50%	SiRe_0161
gi|323476031	peroxiredoxin (PRX) family, AhpE-like subfamily [Sulfolobus islandicus REY15A]	17563	295	12(9)	8(6)	2.43	51%	SiRe_2592
gi|323475234	translation elongation factor EF-1, subunit alpha [Sulfolobus islandicus REY15A]	48561	780	41(30)	17(12)	2.27	42%	SiRe_1776
gi|323474711	peptidylprolyl isomerase FKBP-type [Sulfolobus islandicus REY15A]	26677	470	26(17)	9(8)	2.25	37%	SiRe_1250
gi|323476002	Rubrerythrin [Sulfolobus islandicus REY15A]	16095	303	15(12)	5(5)	2.15	33%	SiRe_2563
gi|323475118	ribosomal protein 60S [Sulfolobus islandicus REY15A]	11325	152	8(5)	5(4)	1.89	65%	SiRe_1660
gi|323475401	transcriptional regulator, TrmB [Sulfolobus islandicus REY15A]	14464	114	8(6)	3(3)	1.88	17%	SiRe_1948
gi|323474165	Glu/Leu/Phe/Val dehydrogenase [Sulfolobus islandicus REY15A]	45923	578	21(16)	15(12)	1.64	35%	SiRe_0689
gi|323475169	conserved hypothetical protein [Sulfolobus islandicus REY15A]	42595	416	23(17)	12(11)	1.64	32%	SiRe_1711
gi|323475418	CBS domain containing membrane protein [Sulfolobus islandicus REY15A]	43402	386	20(15)	13(12)	1.60	33%	SiRe_1966
gi|323475402	transcriptional regulator, AbrB family [Sulfolobus islandicus REY15A]	6285	26	2(2)	2(2)	1.45	37%	SiRe_1949
gi|323476012	conserved hypothetical protein [Sulfolobus islandicus REY15A]	41868	430	17(12)	9(8)	1.31	21%	SiRe_2573
gi|323474742	translation elongation factor aEF-2 [Sulfolobus islandicus REY15A]	81742	512	31(23)	21(17)	1.20	33%	SiRe_1281
gi|323475139	superoxide dismutase [Sulfolobus islandicus REY15A]	24230	199	11(8)	6(5)	1.17	27%	SiRe_1681
gi|323474765	ribosomal protein L6 [Sulfolobus islandicus REY15A]	20188	126	8(6)	6(5)	1.16	42%	SiRe_1304
gi|850526020	NusA-like transcription termination signal-binding factor [Sulfolobus islandicus]	16174	169	11(8)	7(4)	1.14	44%	#N/A
gi|323475456	conserved hypothetical protein [Sulfolobus islandicus REY15A]	12112	80	6(5)	4(3)	1.12	37%	SiRe_2004
gi|323475691	thermosome [Sulfolobus islandicus REY15A]	58678	368	31(16)	22(13)	1.03	44%	SiRe_2245
gi|323475025	ribosomal protein S24E (rps24E) [Sulfolobus islandicus REY15A]	13103	63	4(3)	3(2)	1.01	27%	SiRe_1567
gi|323474822	conserved hypothetical protein [Sulfolobus islandicus REY15A]	18036	90	4(4)	3(3)	0.99	33%	SiRe_1361
gi|323475548	FAD-dependent pyridine nucleotide-disulfide oxidoreductase [Sulfolobus islandicus REY15A]	37658	226	13(9)	7(6)	0.96	25%	SiRe_2098
gi|323475344	putative signal transduction protein with CBS domains [Sulfolobus islandicus REY15A]	33472	164	13(7)	8(7)	0.94	25%	SiRe_1888
gi|323474566	pyruvate kinase [Sulfolobus islandicus REY15A]	49555	233	19(11)	12(10)	0.91	31%	SiRe_1105
gi|323473711	(2Fe-2S)-binding domain protein [Sulfolobus islandicus REY15A]	19159	149	14(7)	6(4)	0.91	34%	SiRe_0222
gi|323473751	glycoside hydrolase 15-related protein [Sulfolobus islandicus REY15A]	71064	542	25(20)	14(12)	0.88	25%	SiRe_0262
gi|323474661	conserved hypothetical protein [Sulfolobus islandicus REY15A]	25020	189	7(6)	5(4)	0.87	23%	SiRe_1200
gi|323475131	NADH dehydrogenase (quinone) [Sulfolobus islandicus REY15A]	46811	289	24(12)	13(9)	0.85	29%	SiRe_1673
gi|323474660	phosphoenolpyruvate synthase [Sulfolobus islandicus REY15A]	89546	576	38(23)	21(15)	0.84	33%	SiRe_1199
gi|323474764	ribosomal protein S8 [Sulfolobus islandicus REY15A]	15143	40	3(3)	3(3)	0.84	15%	SiRe_1303
gi|323473709	carbon monoxide dehydrogenase subunit G [Sulfolobus islandicus REY15A]	15262	191	6(4)	5(3)	0.83	48%	SiRe_0220
gi|323473702	phosphoribosyltransferase [Sulfolobus islandicus REY15A]	20762	111	8(4)	5(3)	0.82	21%	SiRe_0213
gi|323474732	Proteasome endopeptidase complex [Sulfolobus islandicus REY15A]	26575	150	8(6)	6(5)	0.81	26%	SiRe_1271
gi|323476058	putative signal-transduction protein with CBS domains [Sulfolobus islandicus REY15A]	15635	53	3(3)	3(3)	0.80	28%	SiRe_2619
gi|323474901	ATP synthase, A subunit [Sulfolobus islandicus REY15A]	66414	338	17(12)	15(10)	0.79	34%	SiRe_1441
gi|323474584	Alba, DNA/RNA-binding protein [Sulfolobus islandicus REY15A]	10259	57	2(2)	2(2)	0.79	31%	SiRe_1123
gi|323473496	conserved hypothetical protein [Sulfolobus islandicus REY15A]	27683	195	9(5)	6(4)	0.77	23%	SiRe_0007
gi|323473640	geranylgeranyl reductase [Sulfolobus islandicus REY15A]	50866	318	15(9)	12(9)	0.76	30%	SiRe_0151
gi|323474880	conserved hypothetical protein [Sulfolobus islandicus REY15A]	10519	104	4(4)	2(2)	0.76	11%	SiRe_1420
gi|323476001	sn-glycerol-3-phosphate dehydrogenase subunit, glpC [Sulfolobus islandicus REY15A]	45922	200	16(9)	10(8)	0.74	25%	SiRe_2562
gi|323473753	DNA-binding protein [Sulfolobus islandicus REY15A]	11122	42	6(2)	3(2)	0.72	20%	SiRe_0264
gi|323475516	conserved hypothetical protein [Sulfolobus islandicus REY15A]	11614	86	2(2)	2(2)	0.68	24%	SiRe_2064
gi|323474587	conserved hypothetical protein [Sulfolobus islandicus REY15A]	12055	89	4(2)	2(2)	0.65	29%	SiRe_1126
gi|323474008	conserved hypothetical protein [Sulfolobus islandicus REY15A]	32088	146	11(6)	8(5)	0.64	31%	SiRe_0528
gi|323473646	CoB--CoM heterodisulfide reductase [Sulfolobus islandicus REY15A]	32369	214	8(7)	4(4)	0.63	14%	SiRe_0157
gi|323475132	NADH (or F420H2) dehydrogenase, subunit C [Sulfolobus islandicus REY15A]	19096	86	3(3)	3(3)	0.63	23%	SiRe_1674
gi|323475129	NADH-quinone oxidoreductase, chain I [Sulfolobus islandicus REY15A]	19424	86	3(3)	3(3)	0.62	20%	SiRe_1671
gi|323474080	CRISPR-associated protein Cmrx [Sulfolobus islandicus REY15A]	19725	72	6(4)	4(3)	0.60	36%	SiRe_0603
gi|323475001	transcriptional regulator, TrmB [Sulfolobus islandicus REY15A]	12938	72	3(2)	2(2)	0.60	25%	SiRe_1543
gi|323475427	molybdenum cofactor synthesis domain protein [Sulfolobus islandicus REY15A]	20019	84	3(3)	3(3)	0.59	21%	SiRe_1975
gi|323475107	ribosomal protein L39e [Sulfolobus islandicus REY15A]	6124	47	1(1)	1(1)	0.59	23%	SiRe_1649
gi|323474599	TATA-box binding family protein [Sulfolobus islandicus REY15A]	20556	55	3(3)	3(3)	0.58	19%	SiRe_1138
gi|323475160	ribosomal protein L16 [Sulfolobus islandicus REY15A]	20431	50	6(3)	4(3)	0.58	20%	SiRe_1702
gi|323475008	conserved secretion protein [Sulfolobus islandicus REY15A]	28157	77	6(4)	5(4)	0.56	18%	SiRe_1550
gi|323475361	ribosomal protein L7Ae [Sulfolobus islandicus REY15A]	13813	49	2(2)	2(2)	0.56	20%	SiRe_1905
gi|323475376	ribosomal protein S11 [Sulfolobus islandicus REY15A]	14033	31	3(3)	2(2)	0.55	15%	SiRe_1920
gi|323475370	TOPRIM domain protein [Sulfolobus islandicus REY15A]	44815	137	7(6)	6(5)	0.53	19%	SiRe_1914
gi|323475264	Methionine adenosyltransferase [Sulfolobus islandicus REY15A]	44657	123	9(6)	9(6)	0.53	26%	SiRe_1808
gi|323474902	H+transporting two-sector ATPase E subunit [Sulfolobus islandicus REY15A]	22544	62	6(3)	6(3)	0.52	24%	SiRe_1442
gi|323473692	conserved hypothetical protein [Sulfolobus islandicus REY15A]	14502	56	5(4)	2(2)	0.52	18%	SiRe_0203
gi|323473712	molybdopterin dehydrogenase FAD-binding protein [Sulfolobus islandicus REY15A]	30610	108	8(5)	5(4)	0.51	16%	SiRe_0223
gi|323474471	FHA domain containing protein [Sulfolobus islandicus REY15A]	23260	69	5(3)	5(3)	0.50	34%	SiRe_1010
gi|323473691	conserved hypothetical protein [Sulfolobus islandicus REY15A]	15195	68	2(2)	2(2)	0.50	15%	SiRe_0202
gi|323475047	Ribosomal protein S6e [Sulfolobus islandicus REY15A]	23776	118	6(3)	4(3)	0.48	27%	SiRe_1589
gi|1170986697	hypothetical protein [Sulfolobus islandicus]	7341	44	12(4)	2(1)	0.48	26%	#N/A
gi|323474505	Ribosomal protein S27E [Sulfolobus islandicus REY15A]	7461	14	4(1)	2(1)	0.48	26%	SiRe_1044
gi|323475111	prefoldin, alpha subunit [Sulfolobus islandicus REY15A]	16287	40	2(2)	2(2)	0.46	12%	SiRe_1653
gi|323474466	aconitate hydratase 1 [Sulfolobus islandicus REY15A]	96013	254	21(13)	15(11)	0.45	22%	SiRe_1005
gi|323475898	pyruvate flavodoxin/ferredoxin oxidoreductase domain protein [Sulfolobus islandicus REY15A]	70164	383	17(9)	12(7)	0.44	19%	SiRe_2456
gi|323474242	CRISPR-associated autoregulator, Csa2, DevR family [Sulfolobus islandicus REY15A]	35263	119	8(4)	6(3)	0.43	28%	SiRe_0767
gi|323475829	acyl-CoA dehydrogenase domain protein [Sulfolobus islandicus REY15A]	44348	87	9(5)	8(5)	0.43	19%	SiRe_2386
gi|323476005	aldehyde oxidase and xanthine dehydrogenase molybdopterin binding protein [Sulfolobus islandicus REY15A]	83064	248	18(10)	14(9)	0.42	21%	SiRe_2566
gi|323475843	FAD dependent oxidoreductase [Sulfolobus islandicus REY15A]	45093	211	16(8)	10(4)	0.42	30%	SiRe_2400
gi|323475349	putative transcriptional regulator, GntR family [Sulfolobus islandicus REY15A]	45785	156	11(5)	8(5)	0.42	24%	SiRe_1893
gi|323475105	ribosomal protein S19e [Sulfolobus islandicus REY15A]	17653	38	3(2)	2(2)	0.42	12%	SiRe_1647
gi|323475117	ribosomal protein L10 [Sulfolobus islandicus REY15A]	37016	130	5(5)	4(4)	0.41	18%	SiRe_1659
gi|323474743	HAD-superfamily hydrolase, subfamily IA, variant1 [Sulfolobus islandicus REY15A]	27788	113	8(4)	6(3)	0.41	25%	SiRe_1282
gi|323474754	ribosomal protein L22 [Sulfolobus islandicus REY15A]	18112	77	2(2)	2(2)	0.41	16%	SiRe_1293
gi|323475115	ribosomal protein L11 [Sulfolobus islandicus REY15A]	18202	39	2(2)	2(2)	0.41	14%	SiRe_1657
gi|323474916	glyceraldehyde-3-phosphate dehydrogenase, type II [Sulfolobus islandicus REY15A]	37701	93	7(4)	5(4)	0.40	13%	SiRe_1456
gi|323473766	Succinate--CoA ligase (ADP-forming) [Sulfolobus islandicus REY15A]	37394	89	9(4)	8(4)	0.40	30%	SiRe_0277
gi|323474258	conserved hypothetical protein [Sulfolobus islandicus REY15A]	18546	60	3(2)	3(2)	0.40	16%	SiRe_0783
gi|323474809	NADH-quinone oxidoreductase, B subunit [Sulfolobus islandicus REY15A]	18977	61	4(2)	4(2)	0.39	24%	SiRe_1348
gi|323474187	AMP-dependent synthetase and ligase [Sulfolobus islandicus REY15A]	70237	155	11(7)	8(7)	0.38	17%	SiRe_0711
gi|323474750	ribosomal protein L4/L1e [Sulfolobus islandicus REY15A]	29446	98	4(3)	4(3)	0.38	16%	SiRe_1289
gi|323475815	ferritin-like domain, linocin M18-like domain [Sulfolobus islandicus REY15A]	39508	91	6(4)	5(4)	0.38	14%	SiRe_2372
gi|323475371	tyrosyl-tRNA synthetase [Sulfolobus islandicus REY15A]	41327	101	6(4)	5(4)	0.36	16%	SiRe_1915
gi|323474549	trehalose binding protein [Sulfolobus islandicus REY15A]	53233	129	11(6)	6(4)	0.35	15%	SiRe_1088
gi|323476059	methylisocitrate lyase [Sulfolobus islandicus REY15A]	31994	94	4(3)	4(3)	0.35	15%	SiRe_2620
gi|323474469	von Willebrand factor type A [Sulfolobus islandicus REY15A]	42621	77	6(4)	6(4)	0.35	22%	SiRe_1008
gi|323474638	RNA polymerase Rpb6 [Sulfolobus islandicus REY15A]	9882	19	1(1)	1(1)	0.35	9%	SiRe_1177
gi|323473649	MoxR-like ATPase [Sulfolobus islandicus REY15A]	43687	109	9(4)	8(4)	0.34	20%	SiRe_0160
gi|323475276	FAD dependent oxidoreductase [Sulfolobus islandicus REY15A]	43049	81	12(4)	9(4)	0.34	22%	SiRe_1820
gi|323475110	ribosomal LX protein [Sulfolobus islandicus REY15A]	10338	32	2(1)	2(1)	0.34	27%	SiRe_1652
gi|323475681	aldehyde oxidase and xanthine dehydrogenase molybdopterin binding protein [Sulfolobus islandicus REY15A]	79685	181	12(7)	9(7)	0.33	15%	SiRe_2234
gi|323475494	Aldehyde Dehydrogenase [Sulfolobus islandicus REY15A]	56843	94	7(5)	7(5)	0.33	18%	SiRe_2042
gi|323474224	Glu/Leu/Phe/Val dehydrogenase [Sulfolobus islandicus REY15A]	45355	117	6(5)	5(4)	0.32	14%	SiRe_0749
gi|323474443	conserved hypothetical protein [Sulfolobus islandicus REY15A]	46558	93	7(6)	5(4)	0.32	14%	SiRe_0982
gi|323476133	isocitrate dehydrogenase, NADP-dependent [Sulfolobus islandicus REY15A]	46254	88	7(4)	6(4)	0.32	13%	SiRe_2695
gi|323474768	ribosomal protein L18P/L5E [Sulfolobus islandicus REY15A]	22147	81	2(2)	1(1)	0.32	8%	SiRe_1307
gi|323475297	thiamine pyrophosphate protein central region [Sulfolobus islandicus REY15A]	59571	144	9(6)	6(5)	0.31	15%	SiRe_1841
gi|323475903	pyruvate, water dikinase [Sulfolobus islandicus REY15A]	35258	125	9(3)	6(3)	0.31	21%	SiRe_2461
gi|323475144	conserved hypothetical protein [Sulfolobus islandicus REY15A]	11036	61	2(1)	2(1)	0.31	24%	SiRe_1686
gi|323475514	ATP-cone domain-containing protein [Sulfolobus islandicus REY15A]	10995	26	2(1)	2(1)	0.31	19%	SiRe_2062
gi|323474895	ribosomal protein S26e [Sulfolobus islandicus REY15A]	11008	17	1(1)	1(1)	0.31	14%	SiRe_1435
gi|323474129	acetyl coenzyme A synthetase (ADP forming), alpha domain protein [Sulfolobus islandicus REY15A]	72974	164	13(7)	10(6)	0.30	16%	SiRe_0652
gi|323474725	ribosomal protein S3Ae [Sulfolobus islandicus REY15A]	23659	97	2(2)	2(2)	0.30	15%	SiRe_1264
gi|323475465	peptidase M48 Ste24p [Sulfolobus islandicus REY15A]	36373	69	3(3)	3(3)	0.30	12%	SiRe_2013
gi|323474640	D-isomer specific 2-hydroxyacid dehydrogenase NAD-binding protein [Sulfolobus islandicus REY15A]	35985	64	5(3)	4(2)	0.30	14%	SiRe_1179
gi|323474769	ribosomal protein S5 [Sulfolobus islandicus REY15A]	23839	56	4(2)	3(2)	0.30	18%	SiRe_1308
gi|323475872	Alcohol dehydrogenase GroES domain protein [Sulfolobus islandicus REY15A]	36988	138	11(3)	8(3)	0.29	27%	SiRe_2430
gi|323475256	Phosphoglucosamine mutase [Sulfolobus islandicus REY15A]	50265	120	7(4)	6(4)	0.29	16%	SiRe_1800
gi|323473634	FAD dependent oxidoreductase [Sulfolobus islandicus REY15A]	37774	114	10(5)	7(3)	0.29	20%	SiRe_0145
gi|323476061	Lactate/malate dehydrogenase [Sulfolobus islandicus REY15A]	37446	102	6(5)	3(3)	0.29	6%	SiRe_2622
gi|323475020	putative phosphate transport regulator [Sulfolobus islandicus REY15A]	24878	72	4(2)	4(2)	0.29	17%	SiRe_1562
gi|323474900	ATP synthase, B subunit [Sulfolobus islandicus REY15A]	51118	113	8(4)	6(4)	0.28	17%	SiRe_1440
gi|323474630	conserved hypothetical protein [Sulfolobus islandicus REY15A]	12281	56	1(1)	1(1)	0.28	12%	SiRe_1169
gi|323474859	conserved hypothetical protein [Sulfolobus islandicus REY15A]	12292	45	1(1)	1(1)	0.28	9%	SiRe_1399
gi|323475037	30S ribosomal protein S25e [Sulfolobus islandicus REY15A]	12366	27	1(1)	1(1)	0.28	10%	SiRe_1579
gi|323474610	Non-specific serine/threonine protein kinase [Sulfolobus islandicus REY15A]	26527	45	3(2)	3(2)	0.27	12%	SiRe_1149
gi|323473661	translation initiation factor eIF-1A [Sulfolobus islandicus REY15A]	12639	31	1(1)	1(1)	0.27	8%	SiRe_0172
gi|323475356	conserved hypothetical protein [Sulfolobus islandicus REY15A]	41570	77	6(3)	5(3)	0.26	15%	SiRe_1900
gi|323475272	CopG/DNA-binding domain [Sulfolobus islandicus REY15A]	26775	54	11(4)	4(2)	0.26	11%	SiRe_1816
gi|323474189	acetyl-CoA acetyltransferase [Sulfolobus islandicus REY15A]	41725	34	7(3)	6(3)	0.26	22%	SiRe_0713
gi|323475033	conserved hypothetical protein [Sulfolobus islandicus REY15A]	13038	29	2(1)	2(1)	0.26	18%	SiRe_1575
gi|323474758	ribosomal protein S17 [Sulfolobus islandicus REY15A]	13114	26	3(1)	3(1)	0.26	27%	SiRe_1297
gi|323475288	AAA family ATPase, CDC48 subfamily [Sulfolobus islandicus REY15A]	86016	188	18(6)	11(6)	0.25	15%	SiRe_1832
gi|323475040	AAA family ATPase, CDC48 subfamily [Sulfolobus islandicus REY15A]	85466	148	13(6)	10(6)	0.25	13%	SiRe_1582
gi|323473795	3-hydroxyacyl-CoA dehydrogenase NAD-binding protein [Sulfolobus islandicus REY15A]	72818	110	15(5)	9(4)	0.25	14%	SiRe_0307
gi|323476057	2-methylcitrate synthase/citrate synthase II [Sulfolobus islandicus REY15A]	42812	64	6(3)	5(2)	0.25	13%	SiRe_2618
gi|323474734	KH type 1 domain protein [Sulfolobus islandicus REY15A]	27881	49	5(2)	5(2)	0.25	21%	SiRe_1273
gi|323473718	amidohydrolase [Sulfolobus islandicus REY15A]	43090	46	5(3)	4(3)	0.25	14%	SiRe_0229
gi|323474487	molybdenum transport protein ModA related protein (ModA) [Sulfolobus islandicus REY15A]	13531	42	2(1)	2(1)	0.25	21%	SiRe_1026
gi|323474864	Fe-S oxidoreductase [Sulfolobus islandicus REY15A]	58687	104	9(4)	6(4)	0.24	14%	SiRe_1404
gi|323475823	pyruvate flavodoxin/ferredoxin oxidoreductase domain protein [Sulfolobus islandicus REY15A]	44688	54	9(3)	8(3)	0.24	23%	SiRe_2380
gi|323475507	UspA domain protein [Sulfolobus islandicus REY15A]	14285	43	2(1)	2(1)	0.24	10%	SiRe_2055
gi|323474454	transcriptional regulator [Sulfolobus islandicus REY15A]	14121	34	1(1)	1(1)	0.24	8%	SiRe_0993
gi|323473647	succinate dehydrogenase subunit D (SdhD) [Sulfolobus islandicus REY15A]	14115	28	1(1)	1(1)	0.24	6%	SiRe_0158
gi|323474611	Pre-mRNA processing ribonucleoprotein, binding domain protein [Sulfolobus islandicus REY15A]	46761	70	9(3)	9(3)	0.23	23%	SiRe_1150
gi|1169641736	succinate--CoA ligase subunit alpha [Sulfolobus islandicus]	30384	42	5(2)	5(2)	0.23	25%	#N/A
gi|323474736	3' exoribonuclease [Sulfolobus islandicus REY15A]	30334	36	7(2)	4(2)	0.23	20%	SiRe_1275
gi|323474504	translation initiation factor 2, alpha subunit [Sulfolobus islandicus REY15A]	30340	33	3(2)	2(2)	0.23	7%	SiRe_1043
gi|323475377	RNA polymerase insert [Sulfolobus islandicus REY15A]	30735	32	5(2)	4(2)	0.23	17%	SiRe_1921
gi|323475070	glycosylated S-layer protein, SlaA [Sulfolobus islandicus REY15A]	131669	299	15(13)	8(7)	0.22	9%	SiRe_1612
gi|323475776	malate dehydrogenase (oxaloacetate-decarboxylating) (NADP(+)) [Sulfolobus islandicus REY15A]	47250	92	4(3)	4(3)	0.22	11%	SiRe_2332
gi|323474257	band 7 protein [Sulfolobus islandicus REY15A]	31701	52	3(2)	3(2)	0.22	12%	SiRe_0782
gi|323476007	molybdopterin dehydrogenase FAD-binding protein [Sulfolobus islandicus REY15A]	31165	50	3(2)	3(2)	0.22	17%	SiRe_2568
gi|323475380	ribosomal protein S9 [Sulfolobus islandicus REY15A]	15662	33	2(1)	1(1)	0.22	12%	SiRe_1924
gi|323474759	ribosomal protein L14b [Sulfolobus islandicus REY15A]	15295	30	2(1)	2(1)	0.22	20%	SiRe_1298
gi|323474439	DsrE family protein [Sulfolobus islandicus REY15A]	15293	29	1(1)	1(1)	0.22	10%	SiRe_0978
gi|323473857	FAD linked oxidase domain protein [Sulfolobus islandicus REY15A]	50078	141	3(3)	3(3)	0.21	8%	SiRe_0372
gi|323473544	BPS2 like protein [Sulfolobus islandicus REY15A]	68390	134	9(4)	8(4)	0.21	14%	SiRe_0055
gi|323475822	thiamine pyrophosphate protein domain protein TPP-binding protein [Sulfolobus islandicus REY15A]	32999	88	3(2)	2(2)	0.21	9%	SiRe_2379
gi|323475899	pyruvate ferredoxin/flavodoxin oxidoreductase, beta subunit [Sulfolobus islandicus REY15A]	33739	56	2(2)	2(2)	0.21	4%	SiRe_2457
gi|323473778	Alpha/beta hydrolase fold-3 domain protein [Sulfolobus islandicus REY15A]	33615	51	5(3)	4(2)	0.21	19%	SiRe_0290
gi|323474753	ribosomal protein S19 [Sulfolobus islandicus REY15A]	16324	48	1(1)	1(1)	0.21	8%	SiRe_1292
gi|323475579	fumarylacetoacetate (FAA) hydrolase [Sulfolobus islandicus REY15A]	33482	32	4(2)	3(2)	0.21	12%	SiRe_2129
gi|323474342	sulfatase-like protein [Sulfolobus islandicus REY15A]	50813	29	8(3)	7(3)	0.21	13%	SiRe_0875
gi|323474490	FAD linked oxidase domain protein [Sulfolobus islandicus REY15A]	34969	65	6(2)	4(2)	0.20	14%	SiRe_1029
gi|323475894	acetamidase/formamidase [Sulfolobus islandicus REY15A]	35061	63	4(2)	4(2)	0.20	15%	SiRe_2452
gi|323475091	glutamine synthetase, type I [Sulfolobus islandicus REY15A]	53247	58	3(3)	3(3)	0.20	8%	SiRe_1633
gi|323474322	methyltransferase FkbM family [Sulfolobus islandicus REY15A]	34538	48	5(2)	4(2)	0.20	13%	SiRe_0853
gi|323475928	extracellular solute-binding protein family 1 [Sulfolobus islandicus REY15A]	53052	48	6(5)	3(3)	0.20	7%	SiRe_2487
gi|323476008	selenophosphate synthase-like protein [Sulfolobus islandicus REY15A]	52174	44	5(3)	4(3)	0.20	8%	SiRe_2569
gi|323474192	conserved hypothetical protein [Sulfolobus islandicus REY15A]	16728	32	2(1)	2(1)	0.20	10%	SiRe_0716
gi|323473748	3-isopropylmalate dehydratase, small subunit [Sulfolobus islandicus REY15A]	18007	63	3(1)	2(1)	0.19	13%	SiRe_0259
gi|323475775	GCN5-related N-acetyltransferase [Sulfolobus islandicus REY15A]	18229	60	3(1)	3(1)	0.19	24%	SiRe_2331
gi|323474746	isopropylmalate/isohomocitrate dehydrogenase [Sulfolobus islandicus REY15A]	36884	48	2(2)	2(2)	0.19	6%	SiRe_1285
gi|323475049	ribosomal S13S15 domain protein [Sulfolobus islandicus REY15A]	17415	32	7(1)	6(1)	0.19	39%	SiRe_1591
gi|323473595	cobalamin (vitamin B12) biosynthesis CbiG protein [Sulfolobus islandicus REY15A]	37137	27	5(3)	3(2)	0.19	6%	SiRe_0106
gi|323473960	conserved hypothetical protein [Sulfolobus islandicus REY15A]	17607	22	1(1)	1(1)	0.19	5%	SiRe_0479
gi|323474696	Replication factor C [Sulfolobus islandicus REY15A]	37700	80	2(2)	2(2)	0.18	6%	SiRe_1235
gi|323474770	ribosomal protein L30P [Sulfolobus islandicus REY15A]	18636	58	2(1)	2(1)	0.18	13%	SiRe_1309
gi|323475504	conserved hypothetical protein [Sulfolobus islandicus REY15A]	18333	55	2(1)	2(1)	0.18	20%	SiRe_2052
gi|323475283	Porphobilinogen synthase [Sulfolobus islandicus REY15A]	37965	52	5(2)	5(2)	0.18	18%	SiRe_1827
gi|323475645	oligopeptide/dipeptide ABC transporter, ATPase subunit [Sulfolobus islandicus REY15A]	37459	47	7(2)	4(2)	0.18	10%	SiRe_2197
gi|323474861	transcriptional regulator, AsnC family [Sulfolobus islandicus REY15A]	18454	36	2(1)	2(1)	0.18	13%	SiRe_1401
gi|323474894	pyridoxal 5'-phosphate subunit (PLP) synthase, PdxS [Sulfolobus islandicus REY15A]	37424	27	5(2)	3(2)	0.18	7%	SiRe_1434
gi|323475464	GMP synthase domain protein [Sulfolobus islandicus REY15A]	41308	66	3(2)	3(2)	0.17	9%	SiRe_2012
gi|323474562	FAD dependent oxidoreductase [Sulfolobus islandicus REY15A]	41440	62	8(2)	6(2)	0.17	15%	SiRe_1101
gi|323474434	FAD-dependent pyridine nucleotide-disulfide oxidoreductase [Sulfolobus islandicus REY15A]	40698	58	2(2)	2(2)	0.17	7%	SiRe_0973
gi|323475538	FAD linked oxidase domain protein [Sulfolobus islandicus REY15A]	41586	51	4(2)	4(2)	0.17	14%	SiRe_2088
gi|323473627	eRF1 domain 2 protein [Sulfolobus islandicus REY15A]	41044	42	2(2)	2(2)	0.17	7%	SiRe_0138
gi|323475689	alcohol dehydrogenase GroES domain protein [Sulfolobus islandicus REY15A]	41378	41	2(2)	2(2)	0.17	6%	SiRe_2243
gi|323474191	conserved hypothetical protein [Sulfolobus islandicus REY15A]	19383	16	1(1)	1(1)	0.17	7%	SiRe_0715
gi|323474781	peptidase zinc-dependent [Sulfolobus islandicus REY15A]	21698	45	1(1)	1(1)	0.16	4%	SiRe_1320
gi|323474619	FeS assembly protein SufD [Sulfolobus islandicus REY15A]	43821	43	4(2)	3(2)	0.16	9%	SiRe_1158
gi|323474294	hypothetical protein SiRe_0825 [Sulfolobus islandicus REY15A]	21010	38	1(1)	1(1)	0.16	3%	SiRe_0825
gi|323474198	pyruvate ferredoxin/flavodoxin oxidoreductase [Sulfolobus islandicus REY15A]	20788	37	1(1)	1(1)	0.16	6%	SiRe_0723
gi|323475178	Proteasome endopeptidase complex [Sulfolobus islandicus REY15A]	21336	33	2(1)	2(1)	0.16	11%	SiRe_1720
gi|323474264	amidohydrolase [Sulfolobus islandicus REY15A]	43206	23	5(2)	4(2)	0.16	10%	SiRe_0789
gi|323474776	cytidylate kinase [Sulfolobus islandicus REY15A]	21691	21	1(1)	1(1)	0.16	6%	SiRe_1315
gi|323476102	Peptidase M1 membrane alanine aminopeptidase [Sulfolobus islandicus REY15A]	90455	69	5(4)	5(4)	0.15	6%	SiRe_2664
gi|323474915	phosphoglycerate kinase [Sulfolobus islandicus REY15A]	45269	40	4(2)	4(2)	0.15	9%	SiRe_1455
gi|323474832	Argininosuccinate synthase [Sulfolobus islandicus REY15A]	46255	37	2(2)	2(2)	0.15	4%	SiRe_1372
gi|323475314	6-phospho 3-hexuloisomerase [Sulfolobus islandicus REY15A]	22913	22	4(1)	3(1)	0.15	12%	SiRe_1858
gi|323475782	acetate--CoA ligase [Sulfolobus islandicus REY15A]	75803	112	7(4)	5(3)	0.14	10%	SiRe_2338
gi|323475227	DNA-directed RNA polymerase subunit A' [Sulfolobus islandicus REY15A]	100146	89	11(4)	10(4)	0.14	12%	SiRe_1769
gi|323475116	ribosomal protein L1 [Sulfolobus islandicus REY15A]	24524	72	2(1)	2(1)	0.14	16%	SiRe_1658
gi|323475285	siroheme synthase [Sulfolobus islandicus REY15A]	24594	53	2(1)	2(1)	0.14	10%	SiRe_1829
gi|323473972	2,5-diamino-6-hydroxy-4-(5-phosphoribosylamino) pyrimidine1-reductase [Sulfolobus islandicus REY15A]	24529	43	4(1)	4(1)	0.14	32%	SiRe_0492
gi|323474918	glycine hydroxymethyltransferase [Sulfolobus islandicus REY15A]	48483	38	4(2)	3(2)	0.14	9%	SiRe_1458
gi|323473833	peroxiredoxin (PRX) family [Sulfolobus islandicus REY15A]	24686	26	4(1)	3(1)	0.14	20%	SiRe_0346
gi|323473917	transcriptional regulator, GntR family [Sulfolobus islandicus REY15A]	24329	21	5(1)	2(1)	0.14	7%	SiRe_0434
gi|323475271	glutaredoxin-like domain protein [Sulfolobus islandicus REY15A]	26384	87	4(1)	3(1)	0.13	15%	SiRe_1815
gi|323476025	extracellular solute-binding protein family 5 [Sulfolobus islandicus REY15A]	80590	85	6(3)	3(2)	0.13	5%	SiRe_2586
gi|323475382	ribosomal protein S2 [Sulfolobus islandicus REY15A]	25821	65	2(1)	2(1)	0.13	12%	SiRe_1926
gi|323473884	glycosyl transferase group 1 [Sulfolobus islandicus REY15A]	53812	55	6(2)	6(2)	0.13	12%	SiRe_0399
gi|323474432	heterodisulfide reductase subunit C (HdrC-2) [Sulfolobus islandicus REY15A]	26144	42	2(1)	2(1)	0.13	8%	SiRe_0971
gi|323474593	glutamyl-tRNA(Gln) amidotransferase, A subunit [Sulfolobus islandicus REY15A]	52264	31	3(2)	3(2)	0.13	6%	SiRe_1132
gi|323474495	conserved hypothetical protein [Sulfolobus islandicus REY15A]	24850	24	2(1)	2(1)	0.13	11%	SiRe_1034
gi|323474741	nucleotide excision repair nuclease, Xpf [Sulfolobus islandicus REY15A]	26587	24	1(1)	1(1)	0.13	3%	SiRe_1280
gi|323474728	Ribosomal protein L15e [Sulfolobus islandicus REY15A]	25661	18	1(1)	1(1)	0.13	3%	SiRe_1267
gi|323475906	formate dehydrogenase, alpha subunit [Sulfolobus islandicus REY15A]	110117	129	9(4)	9(4)	0.12	9%	SiRe_2464
gi|323475182	conserved hypothetical protein [Sulfolobus islandicus REY15A]	27740	74	3(1)	3(1)	0.12	15%	SiRe_1724
gi|323475864	4Fe-4S ferredoxin iron-sulfur binding domain protein [Sulfolobus islandicus REY15A]	56240	53	4(2)	3(2)	0.12	6%	SiRe_2422
gi|323475669	alpha-glucosidase [Sulfolobus islandicus REY15A]	84346	50	7(3)	4(3)	0.12	5%	SiRe_2222
gi|323474356	CRISPR-associated RAMP protein, Cmr4 family [Sulfolobus islandicus REY15A]	28857	34	2(1)	1(1)	0.12	4%	SiRe_0890
gi|323475028	Kae1-associated kinase, Bud32 [Sulfolobus islandicus REY15A]	26899	28	3(1)	3(1)	0.12	14%	SiRe_1570
gi|323474621	FeS assembly ATPase SufC [Sulfolobus islandicus REY15A]	27353	27	4(1)	4(1)	0.12	19%	SiRe_1160
gi|323474761	Ribosomal protein S4E, central domain protein [Sulfolobus islandicus REY15A]	27184	26	1(1)	1(1)	0.12	5%	SiRe_1300
gi|323475226	RNA polymerase Rpb2 domain 6 [Sulfolobus islandicus REY15A]	127672	136	10(4)	10(4)	0.11	11%	SiRe_1768
gi|323474216	malate synthase [Sulfolobus islandicus REY15A]	94905	114	13(3)	9(3)	0.11	11%	SiRe_0741
gi|323475142	thioredoxin/glutaredoxin-like protein [Sulfolobus islandicus REY15A]	31269	56	1(1)	1(1)	0.11	5%	SiRe_1684
gi|323475054	conserved hypothetical protein [Sulfolobus islandicus REY15A]	29629	41	2(1)	2(1)	0.11	8%	SiRe_1596
gi|323475989	cytochrome b/b6 domain protein [Sulfolobus islandicus REY15A]	62317	33	3(2)	2(2)	0.11	3%	SiRe_2550
gi|323475468	Fructose-bisphosphate aldolase [Sulfolobus islandicus REY15A]	29909	27	6(1)	6(1)	0.11	22%	SiRe_2016
gi|323473961	Carboxymethylenebutenolidase [Sulfolobus islandicus REY15A]	29213	19	3(1)	3(1)	0.11	11%	SiRe_0481
gi|323476020	enoyl-CoA hydratase/isomerase [Sulfolobus islandicus REY15A]	29589	18	3(1)	2(1)	0.11	8%	SiRe_2581
gi|323474818	protoheme IX farnesyltransferase [Sulfolobus islandicus REY15A]	31257	14	2(1)	1(1)	0.11	2%	SiRe_1357
gi|323474634	cell division protein CdvA [Sulfolobus islandicus REY15A]	30450	13	2(1)	2(1)	0.11	7%	SiRe_1173
gi|323474431	CoB--CoM heterodisulfide reductase [Sulfolobus islandicus REY15A]	34497	100	6(2)	5(1)	0.10	18%	SiRe_0970
gi|323474999	MRP protein-like protein [Sulfolobus islandicus REY15A]	32085	63	5(1)	2(1)	0.10	6%	SiRe_1541
gi|323475868	Tetratricopeptide TPR_2 repeat protein [Sulfolobus islandicus REY15A]	31828	45	8(4)	1(1)	0.10	3%	SiRe_2426
gi|323475628	arabinose binding protein [Sulfolobus islandicus REY15A]	70418	45	4(2)	3(2)	0.10	4%	SiRe_2180
gi|323475947	acylaminoacyl-peptidase [Sulfolobus islandicus REY15A]	67241	43	9(2)	6(2)	0.10	6%	SiRe_2507
gi|323473901	conserved hypothetical protein [Sulfolobus islandicus REY15A]	97930	42	6(3)	4(3)	0.10	5%	SiRe_0418
gi|323473580	bifunctional phosphoglucose/phosphomannose isomerase [Sulfolobus islandicus REY15A]	33066	42	1(1)	1(1)	0.10	4%	SiRe_0091
gi|323474989	conserved hypothetical protein [Sulfolobus islandicus REY15A]	66813	40	6(2)	6(2)	0.10	12%	SiRe_1531
gi|323475038	Nitrilase/cyanide hydratase and apolipoproteinN-acyltransferase [Sulfolobus islandicus REY15A]	31871	28	1(1)	1(1)	0.10	5%	SiRe_1580
gi|323475013	transcription initiation factor TFIIB, cyclin-related protein [Sulfolobus islandicus REY15A]	34888	27	6(1)	5(1)	0.10	19%	SiRe_1555
gi|323475839	5-oxopent-3-ene-1,2,5-tricarboxylate decarboxylase [Sulfolobus islandicus REY15A]	34560	23	3(1)	3(1)	0.10	10%	SiRe_2396
gi|323474714	spermine synthase [Sulfolobus islandicus REY15A]	34748	20	3(1)	2(1)	0.10	6%	SiRe_1253
gi|323475503	D-isomer specific 2-hydroxyacid dehydrogenase catalytic region [Sulfolobus islandicus REY15A]	34104	20	2(1)	2(1)	0.10	9%	SiRe_2051
gi|323474511	ribose-phosphate pyrophosphokinase [Sulfolobus islandicus REY15A]	32175	18	1(1)	1(1)	0.10	2%	SiRe_1050
gi|323473897	oligopeptide/dipeptide ABC transporter, ATPase subunit [Sulfolobus islandicus REY15A]	37055	80	2(1)	2(1)	0.09	6%	SiRe_0414
gi|323475763	aldo/keto reductase [Sulfolobus islandicus REY15A]	35306	72	3(1)	3(1)	0.09	11%	SiRe_2319
gi|323476074	conserved hypothetical protein [Sulfolobus islandicus REY15A]	38746	58	1(1)	1(1)	0.09	3%	SiRe_2635
gi|323475986	Rieske (2Fe-2S) domain protein [Sulfolobus islandicus REY15A]	35985	57	1(1)	1(1)	0.09	4%	SiRe_2547
gi|323473697	thioredoxin reductase [Sulfolobus islandicus REY15A]	35377	49	1(1)	1(1)	0.09	3%	SiRe_0208
gi|323475032	conserved hypothetical protein [Sulfolobus islandicus REY15A]	37383	48	1(1)	1(1)	0.09	5%	SiRe_1574
gi|323474648	dehydrogenase (flavoprotein)-like protein [Sulfolobus islandicus REY15A]	38834	46	2(1)	2(1)	0.09	7%	SiRe_1187
gi|323473964	aldehyde oxidase and xanthine dehydrogenase molybdopterin binding protein [Sulfolobus islandicus REY15A]	76108	43	3(2)	3(2)	0.09	5%	SiRe_0484
gi|323474603	conserved hypothetical protein [Sulfolobus islandicus REY15A]	35487	41	4(1)	3(1)	0.09	10%	SiRe_1142
gi|323476028	oligopeptide/dipeptide ABC transporter, ATPase subunit [Sulfolobus islandicus REY15A]	36282	40	1(1)	1(1)	0.09	4%	SiRe_2589
gi|323475311	N-acetyl-gamma-glutamyl-phosphate reductase [Sulfolobus islandicus REY15A]	38644	39	1(1)	1(1)	0.09	4%	SiRe_1855
gi|323475050	5-methyltetrahydropteroyltriglutamate-- homocysteine S-methyltransferase [Sulfolobus islandicus REY15A]	38334	35	3(1)	2(1)	0.09	8%	SiRe_1592
gi|323474246	CRISPR associated protein, CsaX [Sulfolobus islandicus REY15A]	38691	33	1(1)	1(1)	0.09	4%	SiRe_0771
gi|323475205	DNA repair and recombination protein RadA [Sulfolobus islandicus REY15A]	35875	33	1(1)	1(1)	0.09	5%	SiRe_1747
gi|323474885	conserved hypothetical protein [Sulfolobus islandicus REY15A]	37047	29	1(1)	1(1)	0.09	3%	SiRe_1425
gi|323474654	anthranilate phosphoribosyltransferase [Sulfolobus islandicus REY15A]	37597	26	1(1)	1(1)	0.09	4%	SiRe_1193
gi|323474890	ketol-acid reductoisomerase [Sulfolobus islandicus REY15A]	36824	21	2(1)	1(1)	0.09	2%	SiRe_1430
gi|323475051	cobalamin-independent synthase MetE domain protein [Sulfolobus islandicus REY15A]	38046	18	8(1)	6(1)	0.09	18%	SiRe_1593
gi|323475461	Alcohol dehydrogenase GroES domain protein [Sulfolobus islandicus REY15A]	38249	17	2(1)	2(1)	0.09	6%	SiRe_2009
gi|323474666	aspartate-semialdehyde dehydrogenase [Sulfolobus islandicus REY15A]	38867	16	3(1)	3(1)	0.09	8%	SiRe_1205
gi|323475638	maltose binding protein [Sulfolobus islandicus REY15A]	80040	73	3(2)	2(2)	0.08	3%	SiRe_2190
gi|323475228	DNA-directed RNA polymerase, subunit A'' [Sulfolobus islandicus REY15A]	43377	47	4(1)	2(1)	0.08	4%	SiRe_1770
gi|323474190	Propanoyl-CoA C-acyltransferase [Sulfolobus islandicus REY15A]	43096	46	1(1)	1(1)	0.08	3%	SiRe_0714
gi|323474810	Sua5/YciO/YrdC/YwlC family protein [Sulfolobus islandicus REY15A]	39611	46	2(1)	2(1)	0.08	5%	SiRe_1349
gi|323475094	peptidase M24 [Sulfolobus islandicus REY15A]	39847	41	7(1)	3(1)	0.08	7%	SiRe_1636
gi|323474658	Myo-inositol-1-phosphate synthase [Sulfolobus islandicus REY15A]	39505	40	1(1)	1(1)	0.08	4%	SiRe_1197
gi|323475570	conserved hypothetical protein [Sulfolobus islandicus REY15A]	43096	40	1(1)	1(1)	0.08	2%	SiRe_2120
gi|323474749	ribosomal protein L3 [Sulfolobus islandicus REY15A]	39432	28	4(1)	3(1)	0.08	8%	SiRe_1288
gi|323475103	phosphate uptake regulator, PhoU [Sulfolobus islandicus REY15A]	40332	28	1(1)	1(1)	0.08	2%	SiRe_1645
gi|323476048	aminotransferase class V [Sulfolobus islandicus REY15A]	42166	26	2(1)	2(1)	0.08	6%	SiRe_2609
gi|323475759	FAD-dependent pyridine nucleotide-disulfide oxidoreductase [Sulfolobus islandicus REY15A]	40544	24	2(1)	2(1)	0.08	10%	SiRe_2315
gi|323475640	alpha-glucosidase [Sulfolobus islandicus REY15A]	80446	22	3(2)	3(2)	0.08	4%	SiRe_2192
gi|323475637	aldo/keto reductase [Sulfolobus islandicus REY15A]	42888	21	1(1)	1(1)	0.08	4%	SiRe_2189
gi|323475709	translation initiation factor, aIF-2BI family [Sulfolobus islandicus REY15A]	40410	21	2(1)	2(1)	0.08	9%	SiRe_2263
gi|323475486	Alcohol dehydrogenase GroES domain protein [Sulfolobus islandicus REY15A]	40345	20	3(1)	2(1)	0.08	7%	SiRe_2034
gi|323474488	phosphoribosylaminoimidazole carboxylase, ATPase subunit [Sulfolobus islandicus REY15A]	42495	18	2(1)	2(1)	0.08	5%	SiRe_1027
gi|323475138	nucleotidyl transferase [Sulfolobus islandicus REY15A]	40692	17	2(1)	2(1)	0.08	5%	SiRe_1680
gi|323474481	fumarate lyase [Sulfolobus islandicus REY15A]	48731	82	6(2)	3(1)	0.07	8%	SiRe_1020
gi|323475506	amino acid permease-associated region [Sulfolobus islandicus REY15A]	50297	79	2(2)	1(1)	0.07	1%	SiRe_2054
gi|323476062	NAD-dependent epimerase/dehydratase [Sulfolobus islandicus REY15A]	44736	50	7(2)	2(1)	0.07	6%	SiRe_2623
gi|323475293	aspartyl-tRNA synthetase [Sulfolobus islandicus REY15A]	48843	49	6(1)	5(1)	0.07	11%	SiRe_1837
gi|323474831	argininosuccinate lyase [Sulfolobus islandicus REY15A]	50352	41	4(1)	3(1)	0.07	7%	SiRe_1371
gi|323474649	aminotransferase class I and II [Sulfolobus islandicus REY15A]	45679	35	10(1)	8(1)	0.07	20%	SiRe_1188
gi|323474772	SecY protein [Sulfolobus islandicus REY15A]	50495	33	1(1)	1(1)	0.07	4%	SiRe_1311
gi|323474632	phosphopyruvate hydratase [Sulfolobus islandicus REY15A]	46608	32	5(1)	2(1)	0.07	6%	SiRe_1171
gi|323475931	AIR synthase related protein domain protein [Sulfolobus islandicus REY15A]	45183	30	3(1)	3(1)	0.07	7%	SiRe_2490
gi|323475479	aminotransferase class-III [Sulfolobus islandicus REY15A]	46717	25	1(1)	1(1)	0.07	3%	SiRe_2027
gi|323475420	Phosphoribosylaminoimidazole carboxylase [Sulfolobus islandicus REY15A]	44124	19	3(1)	2(1)	0.07	5%	SiRe_1968
gi|323474656	pyridoxal-phosphate dependent TrpB-like enzyme [Sulfolobus islandicus REY15A]	47590	17	1(1)	1(1)	0.07	2%	SiRe_1195
gi|323476060	2-methylcitrate dehydratase [Sulfolobus islandicus REY15A]	48908	14	4(1)	3(1)	0.07	6%	SiRe_2621
gi|323475219	glutamyl-tRNA(Gln) amidotransferase, B subunit [Sulfolobus islandicus REY15A]	54634	75	4(1)	4(1)	0.06	7%	SiRe_1761
gi|323476111	FAD linked oxidase domain protein [Sulfolobus islandicus REY15A]	111631	64	15(4)	11(2)	0.06	9%	SiRe_2673
gi|323475592	Carboxypeptidase Taq [Sulfolobus islandicus REY15A]	54776	44	3(1)	2(1)	0.06	4%	SiRe_2142
gi|323475580	aldehyde dehydrogenase [Sulfolobus islandicus REY15A]	52318	37	4(1)	4(1)	0.06	10%	SiRe_2130
gi|323475840	thiamine pyrophosphate protein domain protein TPP-binding protein [Sulfolobus islandicus REY15A]	59514	37	2(1)	2(1)	0.06	4%	SiRe_2397
gi|323475362	lysyl-tRNA synthetase [Sulfolobus islandicus REY15A]	57704	35	3(1)	2(1)	0.06	4%	SiRe_1906
gi|323475210	FAD dependent oxidoreductase [Sulfolobus islandicus REY15A]	52145	34	2(1)	2(1)	0.06	4%	SiRe_1752
gi|323474581	archaeal RNA splicing ligase [Sulfolobus islandicus REY15A]	53174	30	7(1)	5(1)	0.06	8%	SiRe_1120
gi|323473750	Deoxyribodipyrimidine photo-lyase [Sulfolobus islandicus REY15A]	52324	26	4(1)	4(1)	0.06	8%	SiRe_0261
gi|323475834	conserved hypothetical protein [Sulfolobus islandicus REY15A]	52137	22	3(1)	3(1)	0.06	7%	SiRe_2391
gi|323474162	AMP-dependent synthetase and ligase [Sulfolobus islandicus REY15A]	56828	18	4(1)	3(1)	0.06	6%	SiRe_0686
gi|323475277	BFD domain protein (2Fe-2S)-binding domain protein [Sulfolobus islandicus REY15A]	55039	16	4(1)	4(1)	0.06	8%	SiRe_1821
gi|323474614	aspartyl-tRNA(Asn) amidotransferase, B subunit [Sulfolobus islandicus REY15A]	71526	78	7(1)	5(1)	0.05	8%	SiRe_1153
gi|323474393	conserved hypothetical protein [Sulfolobus islandicus REY15A]	66841	60	1(1)	1(1)	0.05	2%	SiRe_0931
gi|323475428	4Fe-4S ferredoxin, iron-sulfur binding domain [Sulfolobus islandicus REY15A]	72547	47	3(1)	3(1)	0.05	5%	SiRe_1976
gi|323476085	conserved hypothetical protein [Sulfolobus islandicus REY15A]	68560	34	1(1)	1(1)	0.05	2%	SiRe_2646
gi|323475247	DAP2, dipeptidyl aminopeptidase/acylaminoacylpeptidase [Sulfolobus islandicus REY15A]	63497	22	1(1)	1(1)	0.05	1%	SiRe_1790
gi|323475771	AMP-dependent synthetase and ligase [Sulfolobus islandicus REY15A]	60996	22	3(1)	3(1)	0.05	5%	SiRe_2327
gi|323474904	V-type ATPase 116 kDa subunit [Sulfolobus islandicus REY15A]	79904	56	6(1)	6(1)	0.04	10%	SiRe_1444
gi|323475727	extracellular solute-binding protein family 5 [Sulfolobus islandicus REY15A]	74400	32	1(1)	1(1)	0.04	1%	SiRe_2281
gi|323474384	penicillin amidase-like protein [Sulfolobus islandicus REY15A]	93332	22	1(1)	1(1)	0.04	1%	SiRe_0922
gi|323476099	aldehyde oxidase and xanthine dehydrogenase molybdopterin binding protein [Sulfolobus islandicus REY15A]	80438	19	5(1)	5(1)	0.04	7%	SiRe_2661
gi|323473971	peptidase S41 [Sulfolobus islandicus REY15A]	115877	74	4(1)	4(1)	0.03	4%	SiRe_0491
gi|323474070	ATPase (AAA+ superfamily)-like protein [Sulfolobus islandicus REY15A]	124823	50	2(1)	2(1)	0.03	2%	SiRe_0593
gi|323474911	DNA polymerase B region [Sulfolobus islandicus REY15A]	101317	23	3(2)	2(1)	0.03	2%	SiRe_1451
gi|323474426	Peptidase S53 propeptide [Sulfolobus islandicus REY15A]	137915	26	1(1)	1(1)	0.02	0%	SiRe_0965
