# Supplementary material for: Cran1, member of a new class of OLD family ATPases, functions in cell cycle progression in an archaeon
Source: EMBO Rep. 2025 Dec 2;27(1):208–29. doi: 10.1038/s44319-025-00650-y (PMC12796447; doi:10.1038/s44319-025-00650-y)
Supplement: Supplementary file 5 — Source data Fig. 2 [file 44319_2025_650_MOESM5_ESM.zip]

Archive with 2 entries (2 files):
- Figure 2D.jpg
- Figure 2C.jpg
