# Supplementary material for: Cran1, member of a new class of OLD family ATPases, functions in cell cycle progression in an archaeon
Source: EMBO Rep. 2025 Dec 2;27(1):208–29. doi: 10.1038/s44319-025-00650-y (PMC12796447; doi:10.1038/s44319-025-00650-y)
Supplement: Supplementary file 6 — Source data Fig. 3 [file 44319_2025_650_MOESM6_ESM.zip › Figure 3D EV2CD data.xlsx]

## Sheet: Sheet1
	sodium phosphate standard curve
				sodium phosphate
			OD650	mM
			0.108	10
			0.19	20
			0.272	30
			0.335	40
			0.506	60
			0.641	80
	0.2uM protein/5min
Figure 3D			75℃
		1	2	3		1	2	3
OD650	WT	0.21	0.215	0.209		22.76	23.41	22.63
	K36A	0.187	0.189	0.194		19.76	20.02	20.67
	T37A	0.033	0.042	0.049		-0.35	0.82	1.74
	F156A	0.14	0.186	0.197		13.62	19.63	21.06
	D157A	0.172	0.232	0.19		17.8	25.63	20.15
	Q158A	0.221	0.217	0.201		24.2	23.68	21.59
	E246A	0.136	0.187	0.196		13.01	19.76	20.93
	E247A	0.161	0.145	0.138		16.36	14.27	13.36
	P248A	0.129	0.173	0.187		12.18	17.93	19.76
	E249A	0.169	0.168	0.12		17.41	17.28	11.01
	H280A	0.054	0.086	0.068		2.39	6.57	4.22
	S281A	0.048	0.065	0.076		1.61	3.83	5.26
	T37A/H280A/S281A	0.023	0.045	0.041		-1.65	1.22	0.7
																																		0.7
Figure S3D	0.2uM protein/5min
					sodium phosphate	ATP/(0086*min)		sodium phosphate	ATP/(0086*min)		sodium phosphate	ATP/(0086*min)
				30℃			40℃			50℃			60℃			70℃			80℃			90℃
			1	2	3	1	2	3	1	2	3	1	2	3	1	2	3	1	2	3	1	2	3
	OD650	WT	0.026	0.015	0.01	0.064	0.074	0.071	0.102	0.079	0.089	0.177	0.115	0.171	0.377	0.381	0.399	0.697	0.686	0.688	0.766	0.7	0.835
		sodium phosphate（uM)	-1.26	-2.7	-3.35	3.7	5	4.61	8.66	5.66	6.96	18.45	10.36	17.67	44.57	45.09	47.44	86.35	84.92	85.18	95.36	86.75	104.37
																	Exclude temperature-induced hydrolysis of ATP		80℃			90℃
																		0.509	0.498	0.5	0.351	0.285	0.42
Figure S3C		70℃		ATP			GTP			CTP			UTP					61.8	60.37	60.63	41.17	32.56	50.18
			1	2	3	1	2	3	1	2	3	1	2	3
		OD650	0.228	0.233	0.249	0.014	0.016	0.01	0.008	0.007	0.01	0.002	0.017	0.015
		sodium phosphate（uM)	25.11	25.77	27.85	-2.83	-2.57	-3.35	-3.61	-3.75	-3.35	-4.4	-2.44	-2.7
