# Supplementary material for: Cran1, member of a new class of OLD family ATPases, functions in cell cycle progression in an archaeon
Source: EMBO Rep. 2025 Dec 2;27(1):208–29. doi: 10.1038/s44319-025-00650-y (PMC12796447; doi:10.1038/s44319-025-00650-y)
Supplement: Supplementary file 7 — Source data Fig. 4 [file 44319_2025_650_MOESM7_ESM.zip]

Archive with 16 entries (16 files):
- Figure 4C.xlsx
- Figure 4A 0h.png
- Figure 4A 1h.png
- Figure 4A 2h.png
- Figure 4A 3h.png
- Figure 4A 4h.png
- Figure 4A 5h.png
- Figure 4A 6h.png
- Figure 4A 7h.png
- Figure 4B cdvB.jpg
- Figure 4B cdvB1.jpg
- Figure 4B flag.jpg
- Figure 4E TBP.jpg
- Figure 4E falg.jpg
- Figure 4B TBP.jpg
- Figure 4D RT-qPCR data-16S,TBP,cdvA,Cran1.xlsx
