# Supplementary material for: Cran1, member of a new class of OLD family ATPases, functions in cell cycle progression in an archaeon
Source: EMBO Rep. 2025 Dec 2;27(1):208–29. doi: 10.1038/s44319-025-00650-y (PMC12796447; doi:10.1038/s44319-025-00650-y)
Supplement: Supplementary file 7 — Source data Fig. 4 [file 44319_2025_650_MOESM7_ESM.zip › Figure 4C.xlsx]

## Sheet: Sheet1
				Take 0h as reference 1.
			Replicate 1			Replicate 2			Replicate 3
			grey value	relative value		grey value	relative value		grey value	relative value
		1	18443.4	1	1	34882	1	1	10169.4	1
		2	11331.2	0.61	2	37418.9	1.07	2	15501.1	1.53
		3	12843.8	0.7	3	34168.9	0.98	3	23543	2.33
		4	49163.7	2.67	4	94991.2	2.72	4	29577.6	2.93
		5	80373.5	4.36	5	90804.4	2.6	5	29832.7	2.96
		6	71578.7	3.88	6	68892.5	1.98	6	26785.6	2.65
		7	56937.8	3.09	7	73308.1	2.1	7	28155.5	2.79
		8	35599.4	1.93	8	55494.1	1.59	8	21737.7	2.15
				Time(h)	1-1	1-2	1-3
				0	1	1	1
				1	0.61	1.07	1.53
				2	0.7	0.98	2.33
				3	2.67	2.72	2.93
				4	4.36	2.6	2.96
				5	3.88	1.98	2.65
				6	3.09	2.1	2.79
				7	1.93	1.59	2.15
