# Supplementary material for: Cran1, member of a new class of OLD family ATPases, functions in cell cycle progression in an archaeon
Source: EMBO Rep. 2025 Dec 2;27(1):208–29. doi: 10.1038/s44319-025-00650-y (PMC12796447; doi:10.1038/s44319-025-00650-y)
Supplement: Supplementary file 7 — Source data Fig. 4 [file 44319_2025_650_MOESM7_ESM.zip › Figure 4D RT-qPCR data-16S,TBP,cdvA,Cran1.xlsx]

## Sheet: 0
		Ct					CTTBP-CT16S	∆∆CT	CTcdvA-CT16S	∆∆CT	CTsisold-CT16S	∆∆CT	Take 0h as 1 as a reference(2-∆∆CT)
		16S	TBP	cdvA	SisOLD									Time（h）	TBP-1	TBP-2	TBP-3	cdvA-1	cdvA-2	cdvA-3	SisOLD-1	SisOLD-2	SisOLD-3
		19.8224	25.4213	27.6137	27.6158		5.59888		7.79127		7.79344			0	1.13	0.86	1.04	1.08	0.92	1	1.15	0.91	0.96
	0h	20.0498	25.2739	27.6086	27.5113		5.22413	5.43332	7.55874	7.67641	7.46143	7.59336		1	0.8	0.73	0.87	2.83	3.14	3.61	2.55	2.35	2.87
		19.8865	25.3635	27.5658	27.4117		5.47696		7.67924		7.52521			2	0.78	0.74	0.68	2.55	2.57	3.1	2.79	3.53	4.23
		19.0142	24.7804	25.1916	25.2558		5.76623	0.34	6.17744	-1.5	6.24155	-1.35		3	0.7	0.76	0.74	2.46	2.3	2.46	1.72	1.56	1.71
	1h	18.8718	24.7643	24.8977	25.2287		5.89248	0.46	6.02586	-1.65	6.35687	-1.23		4	0.82	0.79	0.83	2.19	1.98	1.93	1.57	1.59	1.75
		19.3824	25.016	25.2137	25.4609		5.63359	0.2	5.83127	-1.85	6.07845	-1.52		5	1.08	1.2	0.75	1.18	1.47	1.53	1.12	1.31	0.97
		18.6235	24.4038	24.9556	24.7315		5.78029	0.35	6.33205	-1.35	6.108	-1.48		6	0.77	0.65	0.76	2.2	2.34	2.55	1.62	1.72	1.87
	2h	18.6293	24.495	24.9462	24.4037		5.86573	0.44	6.31697	-1.36	5.77437	-1.82		7	1.06	0.95	0.94	3.36	3.36	3.27	3.25	2.44	2.13
		19.0122	25.0031	25.0598	24.5196		5.99099	0.56	6.04764	-1.63	5.50743	-2.08
		18.9347	24.8837	25.3155	25.7436		5.94903	0.52	6.38077	-1.3	6.80892	-0.78
16S	3h	18.7659	24.5823	25.2483	25.7205		5.8164	0.39	6.4824	-1.2	6.95463	-0.64
		18.7031	24.4329	25.0871	25.5183		5.72981	0.43	6.38393	-1.3	6.8152	-0.77
		19.6483	25.3618	26.1968	26.593		5.71358	0.28	6.54855	-1.13	6.94471	-0.65
	4h	19.5529	25.3268	26.2453	26.4737		5.77385	0.34	6.6924	-0.99	6.92076	-0.67
		19.5747	25.2706	26.3024	26.351		5.69597	0.27	6.72775	-0.95	6.77636	-0.81
		19.4973	24.8165	26.9413	26.9127		5.3192	-0.11	7.44401	-0.24	7.41539	-0.17
	5h	19.7382	24.8993	26.8584	26.9362		5.16105	-0.27	7.1202	-0.56	7.19797	-0.39
		18.8683	24.7109	25.9243	26.5055		5.84262	0.41	7.056	-0.62	7.63722	0.05
		20.4591	26.2687	27.0011	27.3496		5.80955	0.38	6.54196	-1.14	6.89046	-0.7
	6h	20.2377	26.17	26.6828	27.0476		5.93229	0.63	6.44515	-1.23	6.80991	-0.78
		20.5102	26.3279	26.8392	27.1972		5.81766	0.39	6.32902	-1.35	6.68702	-0.9
		19.1166	24.465	25.0487	25.0063		5.34837	-0.08	5.93207	-1.75	5.8897	-1.7
	7h	18.9109	24.4138	24.8399	25.2065		5.50286	0.07	5.92894	-1.75	6.29552	-1.29
		18.9559	24.4764	24.9321	25.46		5.52045	0.09	5.97613	-1.71	6.50404	-1.09

## Sheet: Run Information
File Name	tongbuhua16S,TBP,cdvA,0086-2.pcrd
Created By User	admin
Notes
ID
Run Started	06/23/2025 06:34:59 UTC
Run Ended	06/23/2025 07:56:10 UTC
Sample Vol	20
Lid Temp	105
Protocol File Name	AG.prcl
Plate Setup File Name	GE_96 wells_ SYBR only LXT.pltd
Base Serial Number	BR008361
Optical Head Serial Number	788BR08259
CFX Maestro Version	4.1.2433.1219.
