# Supplementary material for: Cran1, member of a new class of OLD family ATPases, functions in cell cycle progression in an archaeon
Source: EMBO Rep. 2025 Dec 2;27(1):208–29. doi: 10.1038/s44319-025-00650-y (PMC12796447; doi:10.1038/s44319-025-00650-y)
Supplement: Supplementary file 8 — Source data Fig. 5 [file 44319_2025_650_MOESM8_ESM.zip]

Archive with 5 entries (5 files):
- Figure 5B TBP.jpg
- Figure 5B flag.jpg
- Figure 5C SisOLD KD.png
- Figure 5C cont.png
- Figure 5A.xlsx
