# Supplementary material for: Cran1, member of a new class of OLD family ATPases, functions in cell cycle progression in an archaeon
Source: EMBO Rep. 2025 Dec 2;27(1):208–29. doi: 10.1038/s44319-025-00650-y (PMC12796447; doi:10.1038/s44319-025-00650-y)
Supplement: Supplementary file 8 — Source data Fig. 5 [file 44319_2025_650_MOESM8_ESM.zip › Figure 5A.xlsx]

## Sheet: Sheet1
				0086Flag/pGE			0086Flag/KD-4S
		Time/h	1	2	3	1	2	3
		0	0.03	0.03	0.03	0.03	0.03	0.03
		14	0.145	0.148	0.15	0.13	0.122	0.127
		24	0.292	0.295	0.302	0.241	0.234	0.238
		38	0.735	0.769	0.778	0.53	0.538	0.534
		44	0.98	1.058	1.04	0.688	0.681	0.682
		63	1.77	1.781	1.794	1.295	1.289	1.275
		70	1.817	1.828	1.849	1.403	1.382	1.37
		84	1.82	1.849	1.88	1.624	1.607	1.6
