# Supplementary material for: Cran1, member of a new class of OLD family ATPases, functions in cell cycle progression in an archaeon
Source: EMBO Rep. 2025 Dec 2;27(1):208–29. doi: 10.1038/s44319-025-00650-y (PMC12796447; doi:10.1038/s44319-025-00650-y)
Supplement: Supplementary file 9 — Source data Fig. 6 [file 44319_2025_650_MOESM9_ESM.zip]

Archive with 8 entries (8 files):
- Figure 6B 0h.jpg
- Figure 6C SisOLD overexpression cell size statistics.xlsx
- Figure 6D FC 0086-0h.png
- Figure 6D FC 0086-12h.png
- Figure 6D FC 0086-24h.png
- figure 6B 12h.jpg
- figure 6B 24h.jpg
- Figure 6A.xlsx
