# Supplementary material for: Cran1, member of a new class of OLD family ATPases, functions in cell cycle progression in an archaeon
Source: EMBO Rep. 2025 Dec 2;27(1):208–29. doi: 10.1038/s44319-025-00650-y (PMC12796447; doi:10.1038/s44319-025-00650-y)
Supplement: Supplementary file 9 — Source data Fig. 6 [file 44319_2025_650_MOESM9_ESM.zip › Figure 6C SisOLD overexpression cell size statistics.xlsx]

## Sheet: Sheet1
			SisOLD
	pSeSD	0h	12h	24h
	1.145	1.329	3.583	7.431
	1.267	1.677	3.528	5.276
	1.345	2.035	3.661	4.388
	1.219	1.381	2.202	4.606
	1.467	1.256	2.323	6.021
	1.029	1.505	2.398	5.16
	1.036	1.152	2.166	4.331
	1.078	0.884	3.129	4.332
	1.345	1.398	2.133	4.698
	1.471	1.179	2.395	4.633
	1.098	1.25	3.129	4.756
	0.908	1.275	2.166	3.937
	0.876	1.256	2.145	4.698
	0.987	1.132	3.664	4.512
	0.997	1.425	1.996	4.885
	1.111	1.256	2.23	4.594
	1.2	0.976	2.166	4.36
	1.211	0.884	2.327	4.817
	1.034	1.186	2.166	4.862
	1.049	1.398	3.624	4.347
	1.208	1.25	2.013	3.747
	1.118	1.398	2.149	3.714
	1.136	0.875	3.667	5.593
	1.298	1.256	2.4	4.472
	1.264	1.25	1.947	4.817
	1.099	1.305	1.972	4.126
	1.062	1.305	1.876	4.662
	1.039	1.287	2.067	4.309
	1.367	1.152	2.368	4.017
	1.29	1.132	3.789	4.055
	1.28	1.381	1.853	4.156
	1.244	1.008	1.998	4.27
	1.321	1.352	1.996	4.126
	1.578	1.256	2.588	5.704
	1.119	1.231	1.729	3.578
	1.098	1.375	2.456	4.166
	1.045	1.305	2.389	4.518
	1.436	1.425	2.198	4.527
	1.044	0.952	2.54	3.877
	1.112	1.25	2.376	3.888
	0.897	1.068	2.098	4.385
	0.991	1.463	1.967	3.791
	1.048	1.625	1.875	4.021
	1.092	1.275	2.353	4.689
	0.876	0.839	2.317	4.891
	0.992	1.132	1.901	3.891
	0.992	1.5	1.872	5.378
	0.982	1.061	2.939	3.384
	1.034	1.256	2.287	3.135
	1.209	1	3.606	3.366
	1.276	1.186	2.353	3.553
	1.456	0.976	2.348	4.257
	1.354	1.546	1.794	4.142
	1.286	0.91	2.647	4.375
	1.209	1.061	2.807	4.002
	1.238	1.008	2.837	3.851
	1.289	1.398	2.62	3.687
	1.31	1	2.353	4.276
	1.039	1	2.481	4.373
	1.207	0.91	2.466	4.07
	1.392	1.118	2.504	5.028
	1.098	1.061	1.946	4.434
	1.043	1.132	2.462	4.419
	0.982	1.118	2.656	3.905
	0.998	0.673	1.754	4.977
	0.991	1.068	2.615	4.07
	1.201	1.008	2.504	4.418
	1.013	1.125	2.343	4.685
	1.053	1.118	2.313	4.257
	1.201	1.25	1.872	4.509
	1.28	1.152	2.024	4.43
	1.244	1.008	2.328	4.881
	1.321	1.125	2.971	4.584
	1.578	1.118	3.537	5.22
	1.119	1.546	2.408	3.984
	1.098	1.125	3.481	5.376
	1.045	1.381	2.62	4.692
	1.436	1.186	3.036	5.188
	1.044	1.425	2.3	3.915
	1.112	1.25	2.46	4.776
	1.321	1.132	1.908	6.782
	1.245	1.132	3.807	5.459
	1.098	1.008	1.901	6.239
	1.087	1.152	1.996	6.189
	1.076	1.644	2.501	5.489
	1.156	1.463	2.682	5.237
	1.145	1.061	2.719	6.778
	1.267	1.068	3.28	5.027
	1.345	1.125	3.121	5.326
	1.219	1.125	4.227	5.238
	1.467	0.91	2.389	5.478
	1.357	1.591	2.465	5.487
	1.159	1.256	3.333	5.558
	1.19	1.068	3.281	5.891
	1.114	1.287	3.076	4.897
	1.293	1.287	3.045	5.038
	1.289	1.008	3.31	6.027
