# Supplementary material for: Cran1, member of a new class of OLD family ATPases, functions in cell cycle progression in an archaeon
Source: EMBO Rep. 2025 Dec 2;27(1):208–29. doi: 10.1038/s44319-025-00650-y (PMC12796447; doi:10.1038/s44319-025-00650-y)
Supplement: Supplementary file 9 — Source data Fig. 6 [file 44319_2025_650_MOESM9_ESM.zip › Figure 6A.xlsx]

## Sheet: Sheet1
				psesd			0086-NT
		Time/h	1	2	3	1	2	3
		0	0.03	0.03	0.03	0.03	0.03	0.03
		12	0.142	0.15	0.145	0.124	0.12	0.13
		24	0.374	0.392	0.393	0.237	0.247	0.247
		36	0.851	0.935	0.913	0.447	0.421	0.425
		42	1.292	1.355	1.339	0.58	0.541	0.55
		48	1.593	1.614	1.617	0.68	0.644	0.65
		60	1.812	1.827	1.801	0.881	0.84	0.843
		66	1.789	1.794	1.754	0.98	0.933	0.926
		72	1.754	1.738	1.665	1.058	1.021	1.014
