# Supplementary material for: Cran1, member of a new class of OLD family ATPases, functions in cell cycle progression in an archaeon
Source: EMBO Rep. 2025 Dec 2;27(1):208–29. doi: 10.1038/s44319-025-00650-y (PMC12796447; doi:10.1038/s44319-025-00650-y)
Supplement: Supplementary file 10 — Source data Fig. 7 [file 44319_2025_650_MOESM10_ESM.zip]

Archive with 20 entries (20 files):
- Figure 7ABC growth curve data.xlsx
- Figure 7E E246A.png
- Figure 7E E247A.png
- Figure 7D 2A2B.png
- Figure 7D 3A.png
- Figure 7D 3B.png
- Figure 7D WT.png
- Figure 7D cont.png
- Figure 7E 37 280 281A.png
- Figure 7E D157A.png
- Figure 7E E249A.png
- Figure 7E F156A.png
- Figure 7E H280A.png
- Figure 7E K36A.jpg
- Figure 7E P248A.png
- Figure 7E Q158A.png
- Figure 7E S281A.png
- Figure 7E T37A.png
- Figure 7E WT.png
- Figure 7E cont.png
