# Supplementary material for: Cran1, member of a new class of OLD family ATPases, functions in cell cycle progression in an archaeon
Source: EMBO Rep. 2025 Dec 2;27(1):208–29. doi: 10.1038/s44319-025-00650-y (PMC12796447; doi:10.1038/s44319-025-00650-y)
Supplement: Supplementary file 10 — Source data Fig. 7 [file 44319_2025_650_MOESM10_ESM.zip › Figure 7ABC growth curve data.xlsx]

## Sheet: Sheet1
		Time/h		psesd			0086WT			3A			3B			2A2B
			1	2	3	1	2	3	1	2	3	1	2	3	1	2	3
		0	0.03	0.03	0.03	0.03	0.03	0.03	0.03	0.03	0.03	0.03	0.03	0.03	0.03	0.03	0.03
		13	0.178	0.185	0.192	0.133	0.139	0.139	0.131	0.135	0.137	0.135	0.134	0.142	0.132	0.126	0.131
		22	0.367	0.38	0.396	0.233	0.236	0.241	0.227	0.23	0.235	0.236	0.236	0.244	0.205	0.198	0.208
		38	1.144	1.18	1.237	0.467	0.489	0.49	0.481	0.494	0.479	0.502	0.502	0.506	0.415	0.416	0.421
		48	1.599	1.631	1.752	0.657	0.653	0.66	0.644	0.656	0.66	0.724	0.72	0.73	0.596	0.582	0.587
		67	1.854	1.885	1.988	0.95	0.968	0.956	0.96	0.956	0.958	1.236	1.152	1.248	0.891	0.844	0.93
		73	1.84	1.846	1.907	1.025	1.049	1.056	1.042	1.045	1.038	1.28	1.185	1.27	0.972	0.93	0.989
		psesd			0086WT			K36A			T37A			156A			157A			158A			248A			249A			280A			281A
Time/h	1	2	3	1	2	3	1	2	3	1	2	3	1	2	3	1	2	3	1	2	3	1	2	3	1	2	3	1	2	3	1	2	3
0	0.03	0.03	0.03	0.03	0.03	0.03	0.03	0.03	0.03	0.03	0.03	0.03	0.03	0.03	0.03	0.03	0.03	0.03	0.03	0.03	0.03	0.03	0.03	0.03	0.03	0.03	0.03	0.03	0.03	0.03	0.03	0.03	0.03
12	0.201	0.197	0.199	0.17	0.2	0.187	0.12	0.1	0.114	0.183	0.165	0.187	0.196	0.177	0.2	0.187	0.176	0.17	0.21	0.2	0.198	0.186	0.176	0.191	0.17	0.172	0.175	0.2	0.2	0.21	0.207	0.205	0.21
24	0.67	0.534	0.62	0.344	0.37	0.365	0.208	0.152	0.201	0.556	0.514	0.556	0.375	0.36	0.365	0.32	0.31	0.305	0.373	0.366	0.389	0.35	0.335	0.348	0.232	0.23	0.235	0.432	0.467	0.449	0.464	0.476	0.5
36	1.356	1.389	1.323	0.602	0.62	0.615	0.306	0.249	0.312	1.175	1.122	1.157	0.6	0.56	0.652	0.55	0.52	0.56	0.62	0.63	0.63	0.57	0.62	0.63	0.26	0.251	0.28	0.853	0.866	0.865	0.87	0.84	0.85
48	1.723	1.776	1.745	0.83	0.842	0.82	0.414	0.377	0.385	1.45	1.346	1.42	0.97	0.89	0.924	0.837	0.827	0.81	0.84	0.833	0.894	0.782	0.793	0.813	0.322	0.291	0.33	1.075	1.085	1.1	1.157	1.062	1.033
60	1.86	1.902	1.89	0.98	0.918	0.95	0.493	0.424	0.44	1.56	1.538	1.559	1.065	0.988	1.048	0.954	0.925	0.973	0.923	0.954	0.985	0.832	0.805	0.82	0.412	0.478	0.52	1.136	1.233	1.27	1.24	1.268	1.299
72	1.912	1.934	1.954	1.158	1.021	1.014	0.674	0.604	0.627	1.673	1.65	1.604	1.134	1.098	1.142	1.098	1.086	1.099	1.054	1.063	1.097	0.987	1.002	0.994	0.634	0.667	0.686	1.324	1.33	1.376	1.401	1.398	1.394
			psesd			T37/H280/S281A			0086WT			E246A			E247A
	Time/h	1	2	3	1	2	3	1	2	3	1	2	3	1	2	3
	0	0.03	0.03	0.03	0.05	0.05	0.05	0.03	0.03	0.03	0.03	0.03	0.03	0.03	0.03	0.03
	12	0.191	0.205	0.217	0.215	0.21	0.214	0.15	0.161	0.157	0.166	0.157	0.152	0.16	0.161	0.165
	24	0.495	0.519	0.523	0.491	0.478	0.485	0.294	0.27	0.295	0.312	0.301	0.289	0.288	0.274	0.273
	36	1.213	1.23	1.264	1.094	1.157	1.096	0.562	0.541	0.575	0.582	0.579	0.554	0.508	0.51	0.52
	48	1.545	1.618	1.6	1.566	1.537	1.538	0.83	0.842	0.82	0.857	0.87	0.824	0.767	0.78	0.791
	60	1.817	1.898	1.85	1.744	1.755	1.732	0.98	0.918	0.95	0.99	1.002	0.951	0.942	0.966	0.97
	72	1.953	1.995	1.987	1.537	1.586	1.575	1.158	1.061	1.114	1.114	1.086	1.012	0.998	1.058	1.086
