# Supplementary material for: Cran1, member of a new class of OLD family ATPases, functions in cell cycle progression in an archaeon
Source: EMBO Rep. 2025 Dec 2;27(1):208–29. doi: 10.1038/s44319-025-00650-y (PMC12796447; doi:10.1038/s44319-025-00650-y)
Supplement: Supplementary file 11 — Source data Fig. 8 [file 44319_2025_650_MOESM11_ESM.zip]

Archive with 3 entries (3 files):
- Figure 8B.jpg
- Figure 8C.jpg
- Figure 8A.jpg
