# Supplementary material for: Cran1, member of a new class of OLD family ATPases, functions in cell cycle progression in an archaeon
Source: EMBO Rep. 2025 Dec 2;27(1):208–29. doi: 10.1038/s44319-025-00650-y (PMC12796447; doi:10.1038/s44319-025-00650-y)
Supplement: Supplementary file 12 — Figure EV and Appendix Source Data [file 44319_2025_650_MOESM12_ESM.zip]

Archive with 8 entries (8 files):
- Figure EV5.zip
- Figure EV4.zip
- Appendix Figure S4.zip
- Appendix Figure S5.zip
- Figure EV1.zip
- Figure EV2.zip
- Figure EV3.zip
- Appendix Figure S3.zip
